# Supplementary material for: Genomic analyses provide insights into the genome evolution and environmental adaptation of the tobacco moth Ephestia elutella
Source: Front Physiol. 2023 Apr 19;14:1187522. doi: 10.3389/fphys.2023.1187522 (PMC10154528; doi:10.3389/fphys.2023.1187522)
Supplement: Supplementary file 1 [file Table1.XLSX]

## Sheet: Table S1
Table S1. Go enrichment analysis of species-specific OGs (Padj < 0.05).
GO	NS	enrichment	name	ratio_in_study	ratio_in_pop	p_uncorrected	depth	study_count	p_fdr_bh
GO:0035307	BP	e	positive regulation of protein dephosphorylation	9/129	25/11671	3.26847e-12	9	9	1.43385e-08
GO:0071897	BP	e	DNA biosynthetic process	8/129	17/11671	4.00245e-12	7	8	1.43385e-08
GO:0006369	BP	e	termination of RNA polymerase II transcription	7/129	11/11671	5.44226e-12	9	7	1.43385e-08
GO:0031124	BP	e	mRNA 3'-end processing	7/129	16/11671	1.80192e-10	9	7	3.56059e-07
GO:0006267	BP	e	pre-replicative complex assembly involved in nuclear cell cycle DNA replication	6/129	11/11671	7.16386e-10	10	6	1.13246e-06
GO:1903461	BP	e	Okazaki fragment processing involved in mitotic DNA replication	5/129	6/11671	9.07827e-10	8	5	1.19591e-06
GO:0090305	BP	e	nucleic acid phosphodiester bond hydrolysis	6/129	13/11671	2.61301e-09	6	6	2.58166e-06
GO:0042023	BP	e	DNA endoreduplication	6/129	13/11671	2.61301e-09	9	6	2.58166e-06
GO:0006266	BP	e	DNA ligation	5/129	7/11671	3.14926e-09	7	5	2.76575e-06
GO:0000727	BP	e	double-strand break repair via break-induced replication	6/129	15/11671	7.48426e-09	10	6	5.91556e-06
GO:0006273	BP	e	lagging strand elongation	5/129	8/11671	8.32365e-09	9	5	5.98092e-06
GO:0000712	BP	e	resolution of meiotic recombination intermediates	6/129	18/11671	2.70148e-08	5	6	1.77937e-05
GO:0030030	BP	e	cell projection organization	7/129	32/11671	4.57714e-08	4	7	2.7829e-05
GO:0032197	BP	e	transposition, RNA-mediated	4/129	5/11671	7.06312e-08	3	4	3.98763e-05
GO:0006378	BP	e	mRNA polyadenylation	7/129	37/11671	1.33727e-07	10	7	6.52738e-05
GO:0006270	BP	e	DNA replication initiation	6/129	23/11671	1.40391e-07	7	6	6.52738e-05
GO:0032091	BP	e	negative regulation of protein binding	6/129	23/11671	1.40391e-07	5	6	6.52738e-05
GO:0030261	BP	e	chromosome condensation	6/129	25/11671	2.41878e-07	8	6	0.000106211
GO:0001111	BP	e	promoter clearance from RNA polymerase II promoter	4/129	8/11671	9.63642e-07	9	4	0.000376193
GO:0001113	BP	e	transcriptional open complex formation at RNA polymerase II promoter	4/129	8/11671	9.63642e-07	8	4	0.000376193
GO:0003341	BP	e	cilium movement	7/129	49/11671	9.99499e-07	4	7	0.000376193
GO:0048702	BP	e	embryonic neurocranium morphogenesis	3/129	3/11671	1.31944e-06	4	3	0.000434537
GO:0035138	BP	e	pectoral fin morphogenesis	3/129	3/11671	1.31944e-06	5	3	0.000434537
GO:1903997	BP	e	positive regulation of non-membrane spanning protein tyrosine kinase activity	3/129	3/11671	1.31944e-06	12	3	0.000434537
GO:0006406	BP	e	mRNA export from nucleus	6/129	38/11671	3.35189e-06	9	6	0.00105973
GO:0033363	BP	e	secretory granule organization	4/129	12/11671	6.58405e-06	6	4	0.00199713
GO:0000724	BP	e	double-strand break repair via homologous recombination	6/129	43/11671	7.07485e-06	9	6	0.00199713
GO:0006898	BP	e	receptor-mediated endocytosis	6/129	43/11671	7.07485e-06	6	6	0.00199713
GO:0033683	BP	e	nucleotide-excision repair, DNA incision	4/129	13/11671	9.42897e-06	7	4	0.00256988
GO:0044794	BP	e	positive regulation by host of viral process	3/129	5/11671	1.29816e-05	6	3	0.00301785
GO:0043150	BP	e	DNA synthesis involved in double-strand break repair via homologous recombination	3/129	5/11671	1.29816e-05	9	3	0.00301785
GO:0044791	BP	e	positive regulation by host of viral release from host cell	3/129	5/11671	1.29816e-05	8	3	0.00301785
GO:0019074	BP	e	viral RNA genome packaging	3/129	5/11671	1.29816e-05	5	3	0.00301785
GO:0071073	BP	e	positive regulation of phospholipid biosynthetic process	3/129	5/11671	1.29816e-05	9	3	0.00301785
GO:0032092	BP	e	positive regulation of protein binding	5/129	32/11671	2.41908e-05	5	5	0.00546298
GO:0042276	BP	e	error-prone translesion synthesis	3/129	7/11671	4.47036e-05	10	3	0.00966747
GO:0006310	BP	e	DNA recombination	6/129	59/11671	4.52551e-05	7	6	0.00966747
GO:0046667	BP	e	compound eye retinal cell programmed cell death	4/129	19/11671	4.85498e-05	6	4	0.0100983
GO:0009411	BP	e	response to UV	4/129	20/11671	6.01693e-05	5	4	0.0121943
GO:0008103	BP	e	oocyte microtubule cytoskeleton polarization	4/129	21/11671	7.36928e-05	3	4	0.0145617
GO:0045451	BP	e	pole plasm oskar mRNA localization	4/129	22/11671	8.93008e-05	8	4	0.0172155
GO:0033619	BP	e	membrane protein proteolysis	3/129	9/11671	0.000105561	6	3	0.0192533
GO:0006107	BP	e	oxaloacetate metabolic process	3/129	9/11671	0.000105561	7	3	0.0192533
GO:0033227	BP	e	dsRNA transport	4/129	23/11671	0.000107179	8	4	0.0192533
GO:1905152	BP	e	positive regulation of voltage-gated sodium channel activity	2/129	2/11671	0.000121233	11	2	0.0203878
GO:0099641	BP	e	anterograde axonal protein transport	2/129	2/11671	0.000121233	11	2	0.0203878
GO:1903037	BP	e	regulation of leukocyte cell-cell adhesion	2/129	2/11671	0.000121233	6	2	0.0203878
GO:0006627	BP	e	protein processing involved in protein targeting to mitochondrion	3/129	10/11671	0.000149584	8	3	0.024279
GO:0016079	BP	e	synaptic vesicle exocytosis	4/129	25/11671	0.000150515	8	4	0.024279
GO:0000731	BP	e	DNA synthesis involved in DNA repair	3/129	11/11671	0.000204018	8	3	0.0312019
GO:0019985	BP	e	translesion synthesis	3/129	11/11671	0.000204018	9	3	0.0312019
GO:0045807	BP	e	positive regulation of endocytosis	4/129	27/11671	0.000205276	7	4	0.0312019
GO:0006465	BP	e	signal peptide processing	3/129	12/11671	0.000269829	7	3	0.039495
GO:0006090	BP	e	pyruvate metabolic process	3/129	12/11671	0.000269829	7	3	0.039495
GO:0051321	BP	e	meiotic cell cycle	6/129	85/11671	0.000347601	3	6	0.0452987
GO:0006518	BP	e	peptide metabolic process	3/129	13/11671	0.00034795	5	3	0.0452987
GO:0090110	BP	e	COPII-coated vesicle cargo loading	3/129	13/11671	0.00034795	5	3	0.0452987
GO:0070886	BP	e	positive regulation of calcineurin-NFAT signaling cascade	3/129	13/11671	0.00034795	10	3	0.0452987
GO:0060235	BP	e	lens induction in camera-type eye	2/129	3/11671	0.00036106	3	2	0.0452987
GO:0061072	BP	e	iris morphogenesis	2/129	3/11671	0.00036106	3	2	0.0452987
GO:0060059	BP	e	embryonic retina morphogenesis in camera-type eye	2/129	3/11671	0.00036106	4	2	0.0452987
GO:1903238	BP	e	positive regulation of leukocyte tethering or rolling	2/129	3/11671	0.00036106	10	2	0.0452987
GO:0006978	BP	e	DNA damage response, signal transduction by p53 class mediator resulting in transcription of p21 class mediator	2/129	3/11671	0.00036106	8	2	0.0452987

## Sheet: Table S2
Table S2. Go terms of unassigned genes.
GO	NS	enrichment	name	ratio_in_study	ratio_in_pop	p_uncorrected	depth	study_count	p_fdr_bh	study_items
GO:0048312	BP	e	intracellular distribution of mitochondria	3/128	10/11671	0.000146172	7	3	1	Eelu|00003167-RA, Eelu|00003168-RA, Eelu|00003169-RA
GO:0007043	BP	e	cell-cell junction assembly	3/128	16/11671	0.000650046	6	3	1	Eelu|00012743-RA, Eelu|00012828-RA, Eelu|00014428-RA
GO:0045041	BP	e	protein import into mitochondrial intermembrane space	2/128	4/11671	0.000705852	10	2	1	Eelu|00013353-RA, Eelu|00013354-RA
GO:0033108	BP	e	mitochondrial respiratory chain complex assembly	2/128	5/11671	0.00116797	7	2	1	Eelu|00013353-RA, Eelu|00013354-RA
GO:0018344	BP	e	protein geranylgeranylation	2/128	6/11671	0.00173937	8	2	1	Eelu|00002518-RA, Eelu|00012891-RA
GO:0090630	BP	e	activation of GTPase activity	4/128	55/11671	0.00305632	7	4	1	Eelu|00001972-RA, Eelu|00005962-RA, Eelu|00005990-RA, Eelu|00013665-RA
GO:0070059	BP	e	intrinsic apoptotic signaling pathway in response to endoplasmic reticulum stress	2/128	8/11671	0.00320042	7	2	1	Eelu|00013353-RA, Eelu|00013354-RA
GO:0007446	BP	e	imaginal disc growth	2/128	8/11671	0.00320042	4	2	1	Eelu|00005334-RA, Eelu|00011342-RA
GO:0006749	BP	e	glutathione metabolic process	4/128	61/11671	0.00444673	6	4	1	Eelu|00000338-RA, Eelu|00007990-RA, Eelu|00010799-RA, Eelu|00011263-RA
GO:0031032	BP	e	actomyosin structure organization	3/128	31/11671	0.00462852	7	3	1	Eelu|00000974-RA, Eelu|00000975-RA, Eelu|00004540-RA
GO:0032981	BP	e	mitochondrial respiratory chain complex I assembly	3/128	35/11671	0.00652845	8	3	1	Eelu|00005061-RA, Eelu|00013353-RA, Eelu|00013354-RA
GO:0035209	BP	e	pupal development	2/128	12/11671	0.00733031	5	2	1	Eelu|00009064-RA, Eelu|00014428-RA
GO:0009166	BP	e	nucleotide catabolic process	2/128	14/11671	0.00996325	8	2	1	Eelu|00008817-RA, Eelu|00011475-RA
GO:1902065	BP	e	response to L-glutamate	1/128	1/11671	0.0109674	6	1	1	Eelu|00013354-RA
GO:2000535	BP	e	regulation of entry of bacterium into host cell	1/128	1/11671	0.0109674	5	1	1	Eelu|00001977-RA
GO:0032506	BP	e	cytokinetic process	1/128	1/11671	0.0109674	3	1	1	Eelu|00004540-RA
GO:0000904	BP	e	cell morphogenesis involved in differentiation	1/128	1/11671	0.0109674	4	1	1	Eelu|00004540-RA
GO:0034141	BP	e	positive regulation of toll-like receptor 3 signaling pathway	1/128	1/11671	0.0109674	9	1	1	Eelu|00002323-RA
GO:1903919	BP	e	negative regulation of actin filament severing	1/128	1/11671	0.0109674	6	1	1	Eelu|00004540-RA
GO:0090044	BP	e	positive regulation of tubulin deacetylation	1/128	1/11671	0.0109674	10	1	1	Eelu|00012891-RA
GO:1905684	BP	e	regulation of plasma membrane repair	1/128	1/11671	0.0109674	7	1	1	Eelu|00004540-RA
GO:0060666	BP	e	dichotomous subdivision of terminal units involved in salivary gland branching	1/128	1/11671	0.0109674	6	1	1	Eelu|00015502-RA
GO:0033623	BP	e	regulation of integrin activation	1/128	1/11671	0.0109674	6	1	1	Eelu|00015267-RA
GO:1903923	BP	e	positive regulation of protein processing in phagocytic vesicle	1/128	1/11671	0.0109674	10	1	1	Eelu|00004540-RA
GO:0022405	BP	e	hair cycle process	1/128	1/11671	0.0109674	3	1	1	Eelu|00015267-RA
GO:1902510	BP	e	regulation of apoptotic DNA fragmentation	1/128	1/11671	0.0109674	8	1	1	Eelu|00013354-RA
GO:0032796	BP	e	uropod organization	1/128	1/11671	0.0109674	6	1	1	Eelu|00004540-RA
GO:0034145	BP	e	positive regulation of toll-like receptor 4 signaling pathway	1/128	1/11671	0.0109674	9	1	1	Eelu|00002323-RA
GO:0010040	BP	e	response to iron(II) ion	1/128	1/11671	0.0109674	6	1	1	Eelu|00002408-RA
GO:0090045	BP	e	positive regulation of deacetylase activity	1/128	1/11671	0.0109674	6	1	1	Eelu|00012891-RA
GO:0098609	BP	e	cell-cell adhesion	4/128	82/11671	0.0125042	3	4	1	Eelu|00004540-RA, Eelu|00005107-RA, Eelu|00012743-RA, Eelu|00012828-RA
GO:0002376	BP	e	immune system process	2/128	16/11671	0.0129519	1	2	1	Eelu|00001249-RA, Eelu|00005210-RA
GO:0050772	BP	e	positive regulation of axonogenesis	2/128	16/11671	0.0129519	10	2	1	Eelu|00005990-RA, Eelu|00015502-RA
GO:0006006	BP	e	glucose metabolic process	3/128	46/11671	0.0138784	6	3	1	Eelu|00004250-RA, Eelu|00005129-RA, Eelu|00011352-RA
GO:0006919	BP	e	activation of cysteine-type endopeptidase activity involved in apoptotic process	2/128	17/11671	0.0145744	13	2	1	Eelu|00013353-RA, Eelu|00013354-RA
GO:0043087	BP	e	regulation of GTPase activity	3/128	48/11671	0.0155653	5	3	1	Eelu|00001353-RA, Eelu|00005990-RA, Eelu|00015502-RA
GO:0007018	BP	e	microtubule-based movement	4/128	94/11671	0.019732	3	4	1	Eelu|00004547-RA, Eelu|00004549-RA, Eelu|00011380-RA, Eelu|00013331-RA
GO:0018192	BP	e	enzyme active site formation via cysteine modification to L-cysteine persulfide	1/128	2/11671	0.0218154	10	1	1	Eelu|00012406-RA
GO:0097309	BP	e	cap1 mRNA methylation	1/128	2/11671	0.0218154	11	1	1	Eelu|00003124-RA
GO:0045954	BP	e	positive regulation of natural killer cell mediated cytotoxicity	1/128	2/11671	0.0218154	9	1	1	Eelu|00002078-RA
GO:0001768	BP	e	establishment of T cell polarity	1/128	2/11671	0.0218154	5	1	1	Eelu|00004540-RA
GO:2001173	BP	e	regulation of histone H2B conserved C-terminal lysine ubiquitination	1/128	2/11671	0.0218154	12	1	1	Eelu|00015059-RA
GO:0071800	BP	e	podosome assembly	1/128	2/11671	0.0218154	6	1	1	Eelu|00015267-RA
GO:0006585	BP	e	dopamine biosynthetic process from tyrosine	1/128	2/11671	0.0218154	9	1	1	Eelu|00003693-RA
GO:0036261	BP	e	7-methylguanosine cap hypermethylation	1/128	2/11671	0.0218154	9	1	1	Eelu|00010364-RA
GO:0009154	BP	e	purine ribonucleotide catabolic process	1/128	2/11671	0.0218154	10	1	1	Eelu|00014157-RA
GO:0051771	BP	e	negative regulation of nitric-oxide synthase biosynthetic process	1/128	2/11671	0.0218154	7	1	1	Eelu|00012891-RA
GO:0036306	BP	e	embryonic heart tube elongation	1/128	2/11671	0.0218154	3	1	1	Eelu|00003255-RA
GO:0043323	BP	e	positive regulation of natural killer cell degranulation	1/128	2/11671	0.0218154	11	1	1	Eelu|00002078-RA
GO:0033128	BP	e	negative regulation of histone phosphorylation	1/128	2/11671	0.0218154	10	1	1	Eelu|00009064-RA
GO:0009452	BP	e	7-methylguanosine RNA capping	1/128	2/11671	0.0218154	9	1	1	Eelu|00010364-RA
GO:1904045	BP	e	cellular response to aldosterone	1/128	2/11671	0.0218154	9	1	1	Eelu|00013354-RA
GO:0014910	BP	e	regulation of smooth muscle cell migration	1/128	2/11671	0.0218154	7	1	1	Eelu|00015502-RA
GO:0046889	BP	e	positive regulation of lipid biosynthetic process	1/128	2/11671	0.0218154	7	1	1	Eelu|00011352-RA
GO:0042416	BP	e	dopamine biosynthetic process	1/128	2/11671	0.0218154	8	1	1	Eelu|00003693-RA
GO:1903775	BP	e	regulation of DNA double-strand break processing	1/128	2/11671	0.0218154	9	1	1	Eelu|00015059-RA
GO:0090649	BP	e	response to oxygen-glucose deprivation	1/128	2/11671	0.0218154	5	1	1	Eelu|00002028-RA
GO:0045778	BP	e	positive regulation of ossification	1/128	2/11671	0.0218154	5	1	1	Eelu|00001988-RA
GO:0051770	BP	e	positive regulation of nitric-oxide synthase biosynthetic process	1/128	2/11671	0.0218154	7	1	1	Eelu|00012891-RA
GO:0036159	BP	e	inner dynein arm assembly	2/128	22/11671	0.0238893	8	2	1	Eelu|00004470-RA, Eelu|00013331-RA
GO:0006342	BP	e	chromatin silencing	2/128	23/11671	0.0259794	11	2	1	Eelu|00005334-RA, Eelu|00011342-RA
GO:0050714	BP	e	positive regulation of protein secretion	2/128	24/11671	0.0281408	8	2	1	Eelu|00005228-RA, Eelu|00005682-RA
GO:0008292	BP	e	acetylcholine biosynthetic process	1/128	3/11671	0.0325453	6	1	1	Eelu|00008437-RA
GO:0010045	BP	e	response to nickel cation	1/128	3/11671	0.0325453	5	1	1	Eelu|00002408-RA
GO:0097305	BP	e	response to alcohol	1/128	3/11671	0.0325453	4	1	1	Eelu|00003843-RA
GO:0002188	BP	e	translation reinitiation	1/128	3/11671	0.0325453	5	1	1	Eelu|00005715-RA
GO:0005997	BP	e	xylulose metabolic process	1/128	3/11671	0.0325453	6	1	1	Eelu|00004250-RA
GO:0090383	BP	e	phagosome acidification	1/128	3/11671	0.0325453	12	1	1	Eelu|00015033-RA
GO:0001778	BP	e	plasma membrane repair	1/128	3/11671	0.0325453	6	1	1	Eelu|00004540-RA
GO:0030224	BP	e	monocyte differentiation	1/128	3/11671	0.0325453	6	1	1	Eelu|00004540-RA
GO:0048085	BP	e	adult chitin-containing cuticle pigmentation	1/128	3/11671	0.0325453	4	1	1	Eelu|00003693-RA
GO:0031099	BP	e	regeneration	1/128	3/11671	0.0325453	3	1	1	Eelu|00003255-RA
GO:0010133	BP	e	proline catabolic process to glutamate	1/128	3/11671	0.0325453	11	1	1	Eelu|00000809-RA
GO:0045456	BP	e	ecdysteroid biosynthetic process	1/128	3/11671	0.0325453	7	1	1	Eelu|00015134-RA
GO:1902287	BP	e	semaphorin-plexin signaling pathway involved in axon guidance	1/128	3/11671	0.0325453	8	1	1	Eelu|00015502-RA
GO:0048082	BP	e	regulation of adult chitin-containing cuticle pigmentation	1/128	3/11671	0.0325453	6	1	1	Eelu|00003693-RA
GO:0015990	BP	e	electron transport coupled proton transport	1/128	3/11671	0.0325453	10	1	1	Eelu|00005061-RA
GO:0030866	BP	e	cortical actin cytoskeleton organization	2/128	27/11671	0.0350355	7	2	1	Eelu|00000974-RA, Eelu|00012743-RA
GO:0007520	BP	e	myoblast fusion	2/128	29/11671	0.0399568	5	2	1	Eelu|00004540-RA, Eelu|00006560-RA
GO:0031532	BP	e	actin cytoskeleton reorganization	2/128	30/11671	0.0425099	7	2	1	Eelu|00004540-RA, Eelu|00015267-RA
GO:0035074	BP	e	pupation	1/128	4/11671	0.0431584	2	1	1	Eelu|00015134-RA
GO:1904812	BP	e	rRNA acetylation involved in maturation of SSU-rRNA	1/128	4/11671	0.0431584	12	1	1	Eelu|00014251-RA
GO:0090650	BP	e	cellular response to oxygen-glucose deprivation	1/128	4/11671	0.0431584	6	1	1	Eelu|00013354-RA
GO:0030316	BP	e	osteoclast differentiation	1/128	4/11671	0.0431584	6	1	1	Eelu|00015267-RA
GO:0033572	BP	e	transferrin transport	1/128	4/11671	0.0431584	9	1	1	Eelu|00015033-RA
GO:0051391	BP	e	tRNA acetylation	1/128	4/11671	0.0431584	11	1	1	Eelu|00014251-RA
GO:0007044	BP	e	cell-substrate junction assembly	1/128	4/11671	0.0431584	6	1	1	Eelu|00012743-RA
GO:0033622	BP	e	integrin activation	1/128	4/11671	0.0431584	6	1	1	Eelu|00012743-RA
GO:0070922	BP	e	small RNA loading onto RISC	1/128	4/11671	0.0431584	8	1	1	Eelu|00003124-RA
GO:0060696	BP	e	regulation of phospholipid catabolic process	1/128	4/11671	0.0431584	8	1	1	Eelu|00000338-RA
GO:0002143	BP	e	tRNA wobble position uridine thiolation	1/128	4/11671	0.0431584	13	1	1	Eelu|00012406-RA
GO:0016051	BP	e	carbohydrate biosynthetic process	1/128	4/11671	0.0431584	4	1	1	Eelu|00007103-RA
GO:0048009	BP	e	insulin-like growth factor receptor signaling pathway	1/128	4/11671	0.0431584	8	1	1	Eelu|00011352-RA
GO:0045671	BP	e	negative regulation of osteoclast differentiation	1/128	4/11671	0.0431584	9	1	1	Eelu|00001988-RA
GO:0030220	BP	e	platelet formation	1/128	4/11671	0.0431584	5	1	1	Eelu|00004540-RA
GO:0072684	BP	e	mitochondrial tRNA 3'-trailer cleavage, endonucleolytic	1/128	4/11671	0.0431584	11	1	1	Eelu|00004465-RA
GO:0018343	BP	e	protein farnesylation	1/128	4/11671	0.0431584	8	1	1	Eelu|00012891-RA
GO:0042732	BP	e	D-xylose metabolic process	1/128	4/11671	0.0431584	6	1	1	Eelu|00004250-RA
GO:0035494	BP	e	SNARE complex disassembly	1/128	4/11671	0.0431584	7	1	1	Eelu|00011764-RA
GO:1990386	BP	e	mitotic cleavage furrow ingression	1/128	4/11671	0.0431584	8	1	1	Eelu|00001353-RA
GO:0061484	BP	e	hematopoietic stem cell homeostasis	1/128	4/11671	0.0431584	5	1	1	Eelu|00003255-RA
GO:0070813	BP	e	hydrogen sulfide metabolic process	1/128	4/11671	0.0431584	4	1	1	Eelu|00010799-RA
GO:0048096	BP	e	chromatin-mediated maintenance of transcription	1/128	4/11671	0.0431584	11	1	1	Eelu|00009064-RA
GO:0007059	BP	e	chromosome segregation	2/128	33/11671	0.0505194	2	2	1	Eelu|00003255-RA, Eelu|00013167-RA
GO:0006890	BP	e	retrograde vesicle-mediated transport, Golgi to endoplasmic reticulum	2/128	34/11671	0.0533008	6	2	1	Eelu|00001471-RA, Eelu|00002028-RA
GO:0042417	BP	e	dopamine metabolic process	1/128	5/11671	0.0536561	7	1	1	Eelu|00003693-RA
GO:0071403	BP	e	cellular response to high density lipoprotein particle stimulus	1/128	5/11671	0.0536561	4	1	1	Eelu|00005228-RA
GO:0048067	BP	e	cuticle pigmentation	1/128	5/11671	0.0536561	3	1	1	Eelu|00003693-RA
GO:0042136	BP	e	neurotransmitter biosynthetic process	1/128	5/11671	0.0536561	5	1	1	Eelu|00003693-RA
GO:0006419	BP	e	alanyl-tRNA aminoacylation	1/128	5/11671	0.0536561	11	1	1	Eelu|00006825-RA
GO:0042780	BP	e	tRNA 3'-end processing	1/128	5/11671	0.0536561	10	1	1	Eelu|00004465-RA
GO:2000274	BP	e	regulation of epithelial cell migration, open tracheal system	1/128	5/11671	0.0536561	8	1	1	Eelu|00003693-RA
GO:0045213	BP	e	neurotransmitter receptor metabolic process	1/128	5/11671	0.0536561	6	1	1	Eelu|00012891-RA
GO:0090201	BP	e	negative regulation of release of cytochrome c from mitochondria	1/128	5/11671	0.0536561	9	1	1	Eelu|00011352-RA
GO:0090646	BP	e	mitochondrial tRNA processing	1/128	5/11671	0.0536561	10	1	1	Eelu|00004465-RA
GO:0035509	BP	e	negative regulation of myosin-light-chain-phosphatase activity	1/128	5/11671	0.0536561	11	1	1	Eelu|00014428-RA
GO:1900426	BP	e	positive regulation of defense response to bacterium	1/128	5/11671	0.0536561	7	1	1	Eelu|00001249-RA
GO:0033344	BP	e	cholesterol efflux	2/128	35/11671	0.0561355	8	2	1	Eelu|00005228-RA, Eelu|00005442-RA
GO:0006886	BP	e	intracellular protein transport	5/128	192/11671	0.0600906	8	5	1	Eelu|00001972-RA, Eelu|00002078-RA, Eelu|00005962-RA, Eelu|00007230-RA, Eelu|00011764-RA
GO:0008286	BP	e	insulin receptor signaling pathway	2/128	37/11671	0.0619588	8	2	1	Eelu|00011352-RA, Eelu|00015033-RA
GO:0045055	BP	e	regulated exocytosis	1/128	6/11671	0.0640394	7	1	1	Eelu|00004540-RA
GO:0048060	BP	e	negative gravitaxis	1/128	6/11671	0.0640394	5	1	1	Eelu|00011752-RA
GO:1901739	BP	e	regulation of myoblast fusion	1/128	6/11671	0.0640394	8	1	1	Eelu|00006560-RA
GO:0006004	BP	e	fucose metabolic process	1/128	6/11671	0.0640394	6	1	1	Eelu|00001977-RA
GO:0010035	BP	e	response to inorganic substance	1/128	6/11671	0.0640394	3	1	1	Eelu|00012891-RA
GO:0071071	BP	e	regulation of phospholipid biosynthetic process	1/128	6/11671	0.0640394	8	1	1	Eelu|00000338-RA
GO:0006796	BP	e	phosphate-containing compound metabolic process	1/128	6/11671	0.0640394	4	1	1	Eelu|00015555-RA
GO:0042628	BP	e	mating plug formation	1/128	6/11671	0.0640394	2	1	1	Eelu|00009604-RA
GO:0043551	BP	e	regulation of phosphatidylinositol 3-kinase activity	1/128	6/11671	0.0640394	10	1	1	Eelu|00004429-RA
GO:0051101	BP	e	regulation of DNA binding	1/128	6/11671	0.0640394	4	1	1	Eelu|00003052-RA
GO:0016320	BP	e	endoplasmic reticulum membrane fusion	1/128	6/11671	0.0640394	7	1	1	Eelu|00002028-RA
GO:0051295	BP	e	establishment of meiotic spindle localization	1/128	6/11671	0.0640394	8	1	1	Eelu|00004540-RA
GO:0042590	BP	e	antigen processing and presentation of exogenous peptide antigen via MHC class I	1/128	6/11671	0.0640394	5	1	1	Eelu|00015238-RA
GO:0045494	BP	e	photoreceptor cell maintenance	2/128	40/11671	0.0710569	2	2	1	Eelu|00002061-RA, Eelu|00014428-RA
GO:0016573	BP	e	histone acetylation	2/128	41/11671	0.0741809	11	2	1	Eelu|00005210-RA, Eelu|00014251-RA
GO:0006265	BP	e	DNA topological change	1/128	7/11671	0.0743097	7	1	1	Eelu|00013167-RA
GO:0010288	BP	e	response to lead ion	1/128	7/11671	0.0743097	5	1	1	Eelu|00002408-RA
GO:0071392	BP	e	cellular response to estradiol stimulus	1/128	7/11671	0.0743097	6	1	1	Eelu|00013354-RA
GO:0060216	BP	e	definitive hemopoiesis	1/128	7/11671	0.0743097	6	1	1	Eelu|00003255-RA
GO:0070527	BP	e	platelet aggregation	1/128	7/11671	0.0743097	5	1	1	Eelu|00012743-RA
GO:0071732	BP	e	cellular response to nitric oxide	1/128	7/11671	0.0743097	7	1	1	Eelu|00013354-RA
GO:0048526	BP	e	imaginal disc-derived wing expansion	1/128	7/11671	0.0743097	4	1	1	Eelu|00011764-RA
GO:0034498	BP	e	early endosome to Golgi transport	1/128	7/11671	0.0743097	7	1	1	Eelu|00007230-RA
GO:0072673	BP	e	lamellipodium morphogenesis	1/128	7/11671	0.0743097	8	1	1	Eelu|00007230-RA
GO:0051571	BP	e	positive regulation of histone H3-K4 methylation	1/128	7/11671	0.0743097	11	1	1	Eelu|00009064-RA
GO:0072332	BP	e	intrinsic apoptotic signaling pathway by p53 class mediator	1/128	7/11671	0.0743097	7	1	1	Eelu|00014157-RA
GO:0031629	BP	e	synaptic vesicle fusion to presynaptic active zone membrane	1/128	7/11671	0.0743097	9	1	1	Eelu|00011764-RA
GO:0045787	BP	e	positive regulation of cell cycle	1/128	7/11671	0.0743097	5	1	1	Eelu|00012891-RA
GO:0030166	BP	e	proteoglycan biosynthetic process	1/128	7/11671	0.0743097	7	1	1	Eelu|00007103-RA
GO:0071526	BP	e	semaphorin-plexin signaling pathway	1/128	7/11671	0.0743097	6	1	1	Eelu|00015267-RA
GO:0006739	BP	e	NADP metabolic process	1/128	7/11671	0.0743097	2	1	1	Eelu|00004250-RA
GO:0007399	BP	e	nervous system development	4/128	149/11671	0.0812642	4	4	1	Eelu|00000673-RA, Eelu|00003843-RA, Eelu|00011352-RA, Eelu|00013315-RA
GO:0007274	BP	e	neuromuscular synaptic transmission	2/128	44/11671	0.0838081	8	2	1	Eelu|00008437-RA, Eelu|00011764-RA
GO:1903358	BP	e	regulation of Golgi organization	1/128	8/11671	0.0844682	6	1	1	Eelu|00001353-RA
GO:0007162	BP	e	negative regulation of cell adhesion	1/128	8/11671	0.0844682	5	1	1	Eelu|00015502-RA
GO:0016601	BP	e	Rac protein signal transduction	1/128	8/11671	0.0844682	8	1	1	Eelu|00015267-RA
GO:2000623	BP	e	negative regulation of nuclear-transcribed mRNA catabolic process, nonsense-mediated decay	1/128	8/11671	0.0844682	10	1	1	Eelu|00001471-RA
GO:0007088	BP	e	regulation of mitotic nuclear division	1/128	8/11671	0.0844682	7	1	1	Eelu|00003255-RA
GO:0043491	BP	e	protein kinase B signaling	1/128	8/11671	0.0844682	6	1	1	Eelu|00011352-RA
GO:0007292	BP	e	female gamete generation	1/128	8/11671	0.0844682	4	1	1	Eelu|00001988-RA
GO:0090160	BP	e	Golgi to lysosome transport	1/128	8/11671	0.0844682	8	1	1	Eelu|00002078-RA
GO:1903829	BP	e	positive regulation of cellular protein localization	1/128	8/11671	0.0844682	6	1	1	Eelu|00001353-RA
GO:0006812	BP	e	cation transport	2/128	45/11671	0.0870979	5	2	1	Eelu|00002847-RA, Eelu|00011752-RA
GO:0030317	BP	e	flagellated sperm motility	2/128	46/11671	0.0904261	6	2	1	Eelu|00004470-RA, Eelu|00013331-RA
GO:0001672	BP	e	regulation of chromatin assembly or disassembly	1/128	9/11671	0.094516	8	1	1	Eelu|00003052-RA
GO:0006598	BP	e	polyamine catabolic process	1/128	9/11671	0.094516	8	1	1	Eelu|00002676-RA
GO:0035076	BP	e	ecdysone receptor-mediated signaling pathway	1/128	9/11671	0.094516	8	1	1	Eelu|00015555-RA
GO:0010975	BP	e	regulation of neuron projection development	1/128	9/11671	0.094516	8	1	1	Eelu|00011352-RA
GO:0006102	BP	e	isocitrate metabolic process	1/128	9/11671	0.094516	7	1	1	Eelu|00000338-RA
GO:0048026	BP	e	positive regulation of mRNA splicing, via spliceosome	1/128	9/11671	0.094516	10	1	1	Eelu|00005570-RA
GO:0006097	BP	e	glyoxylate cycle	1/128	9/11671	0.094516	8	1	1	Eelu|00000338-RA
GO:0030259	BP	e	lipid glycosylation	1/128	9/11671	0.094516	6	1	1	Eelu|00005049-RA
GO:0008152	BP	e	metabolic process	1/128	9/11671	0.094516	1	1	1	Eelu|00005142-RA
GO:0034334	BP	e	adherens junction maintenance	1/128	9/11671	0.094516	7	1	1	Eelu|00014428-RA
GO:0006896	BP	e	Golgi to vacuole transport	1/128	9/11671	0.094516	7	1	1	Eelu|00002078-RA
GO:0046208	BP	e	spermine catabolic process	1/128	9/11671	0.094516	9	1	1	Eelu|00002676-RA
GO:0007295	BP	e	growth of a germarium-derived egg chamber	1/128	9/11671	0.094516	3	1	1	Eelu|00015134-RA
GO:0034097	BP	e	response to cytokine	1/128	9/11671	0.094516	4	1	1	Eelu|00012891-RA
GO:2000010	BP	e	positive regulation of protein localization to cell surface	1/128	9/11671	0.094516	7	1	1	Eelu|00011352-RA
GO:0006370	BP	e	7-methylguanosine mRNA capping	1/128	9/11671	0.094516	10	1	1	Eelu|00003124-RA
GO:0001745	BP	e	compound eye morphogenesis	2/128	48/11671	0.0971925	6	2	1	Eelu|00001353-RA, Eelu|00011764-RA
GO:0008360	BP	e	regulation of cell shape	2/128	49/11671	0.100628	6	2	1	Eelu|00004540-RA, Eelu|00015502-RA
GO:0003341	BP	e	cilium movement	2/128	49/11671	0.100628	4	2	1	Eelu|00004470-RA, Eelu|00013331-RA
GO:0042981	BP	e	regulation of apoptotic process	2/128	50/11671	0.104098	6	2	1	Eelu|00002518-RA, Eelu|00011352-RA
GO:0016139	BP	e	glycoside catabolic process	1/128	10/11671	0.104454	6	1	1	Eelu|00001977-RA
GO:0002168	BP	e	instar larval development	1/128	10/11671	0.104454	5	1	1	Eelu|00009064-RA
GO:0006584	BP	e	catecholamine metabolic process	1/128	10/11671	0.104454	6	1	1	Eelu|00003693-RA
GO:0018345	BP	e	protein palmitoylation	1/128	10/11671	0.104454	8	1	1	Eelu|00005682-RA
GO:0008594	BP	e	photoreceptor cell morphogenesis	1/128	10/11671	0.104454	6	1	1	Eelu|00014428-RA
GO:0002931	BP	e	response to ischemia	1/128	10/11671	0.104454	3	1	1	Eelu|00013354-RA
GO:0009312	BP	e	oligosaccharide biosynthetic process	1/128	10/11671	0.104454	5	1	1	Eelu|00015397-RA
GO:0030048	BP	e	actin filament-based movement	1/128	10/11671	0.104454	3	1	1	Eelu|00004540-RA
GO:0045022	BP	e	early endosome to late endosome transport	1/128	10/11671	0.104454	6	1	1	Eelu|00004429-RA
GO:0040040	BP	e	thermosensory behavior	1/128	10/11671	0.104454	4	1	1	Eelu|00003693-RA
GO:0007444	BP	e	imaginal disc development	1/128	10/11671	0.104454	5	1	1	Eelu|00009064-RA
GO:0030182	BP	e	neuron differentiation	2/128	51/11671	0.1076	4	2	1	Eelu|00013353-RA, Eelu|00013354-RA
GO:0032543	BP	e	mitochondrial translation	2/128	51/11671	0.1076	8	2	1	Eelu|00009588-RA, Eelu|00015058-RA
GO:0005975	BP	e	carbohydrate metabolic process	3/128	105/11671	0.108382	3	3	1	Eelu|00001977-RA, Eelu|00002408-RA, Eelu|00006030-RA
GO:0034436	BP	e	glycoprotein transport	1/128	11/11671	0.114285	8	1	1	Eelu|00005228-RA
GO:0042766	BP	e	nucleosome mobilization	1/128	11/11671	0.114285	7	1	1	Eelu|00015555-RA
GO:0097194	BP	e	execution phase of apoptosis	1/128	11/11671	0.114285	2	1	1	Eelu|00002028-RA
GO:0035088	BP	e	establishment or maintenance of apical/basal cell polarity	1/128	11/11671	0.114285	4	1	1	Eelu|00014428-RA
GO:0043534	BP	e	blood vessel endothelial cell migration	1/128	11/11671	0.114285	8	1	1	Eelu|00004540-RA
GO:0010942	BP	e	positive regulation of cell death	1/128	11/11671	0.114285	5	1	1	Eelu|00013354-RA
GO:0030301	BP	e	cholesterol transport	1/128	11/11671	0.114285	7	1	1	Eelu|00005228-RA
GO:0007601	BP	e	visual perception	3/128	109/11671	0.117731	6	3	1	Eelu|00002518-RA, Eelu|00005990-RA, Eelu|00013315-RA
GO:0016241	BP	e	regulation of macroautophagy	1/128	12/11671	0.124008	7	1	1	Eelu|00015033-RA
GO:0010248	BP	e	establishment or maintenance of transmembrane electrochemical gradient	1/128	12/11671	0.124008	6	1	1	Eelu|00002847-RA
GO:0043627	BP	e	response to estrogen	1/128	12/11671	0.124008	2	1	1	Eelu|00002408-RA
GO:0036498	BP	e	IRE1-mediated unfolded protein response	1/128	12/11671	0.124008	6	1	1	Eelu|00012743-RA
GO:0010033	BP	e	response to organic substance	1/128	12/11671	0.124008	3	1	1	Eelu|00002408-RA
GO:0042987	BP	e	amyloid precursor protein catabolic process	1/128	12/11671	0.124008	6	1	1	Eelu|00005228-RA
GO:0005978	BP	e	glycogen biosynthetic process	1/128	12/11671	0.124008	8	1	1	Eelu|00011352-RA
GO:0070301	BP	e	cellular response to hydrogen peroxide	1/128	12/11671	0.124008	7	1	1	Eelu|00013354-RA
GO:1990138	BP	e	neuron projection extension	1/128	12/11671	0.124008	4	1	1	Eelu|00015502-RA
GO:0030206	BP	e	chondroitin sulfate biosynthetic process	1/128	12/11671	0.124008	8	1	1	Eelu|00007103-RA
GO:0034374	BP	e	low-density lipoprotein particle remodeling	1/128	12/11671	0.124008	8	1	1	Eelu|00005228-RA
GO:0010745	BP	e	negative regulation of macrophage derived foam cell differentiation	1/128	12/11671	0.124008	6	1	1	Eelu|00005228-RA
GO:0016032	BP	e	viral process	2/128	57/11671	0.12923	3	2	1	Eelu|00002028-RA, Eelu|00012743-RA
GO:0045542	BP	e	positive regulation of cholesterol biosynthetic process	1/128	13/11671	0.133625	10	1	1	Eelu|00005228-RA
GO:0019835	BP	e	cytolysis	1/128	13/11671	0.133625	2	1	1	Eelu|00005142-RA
GO:0015709	BP	e	thiosulfate transport	1/128	13/11671	0.133625	7	1	1	Eelu|00008519-RA
GO:0002009	BP	e	morphogenesis of an epithelium	1/128	13/11671	0.133625	4	1	1	Eelu|00014428-RA
GO:0010872	BP	e	regulation of cholesterol esterification	1/128	13/11671	0.133625	7	1	1	Eelu|00005228-RA
GO:0001938	BP	e	positive regulation of endothelial cell proliferation	1/128	13/11671	0.133625	7	1	1	Eelu|00011352-RA
GO:0016333	BP	e	morphogenesis of follicular epithelium	1/128	13/11671	0.133625	5	1	1	Eelu|00014428-RA
GO:0010875	BP	e	positive regulation of cholesterol efflux	1/128	13/11671	0.133625	9	1	1	Eelu|00005228-RA
GO:0015729	BP	e	oxaloacetate transport	1/128	13/11671	0.133625	10	1	1	Eelu|00008519-RA
GO:0006509	BP	e	membrane protein ectodomain proteolysis	1/128	13/11671	0.133625	7	1	1	Eelu|00004540-RA
GO:0071423	BP	e	malate transmembrane transport	1/128	13/11671	0.133625	11	1	1	Eelu|00008519-RA
GO:0006777	BP	e	Mo-molybdopterin cofactor biosynthetic process	1/128	13/11671	0.133625	7	1	1	Eelu|00012406-RA
GO:0043486	BP	e	histone exchange	1/128	13/11671	0.133625	7	1	1	Eelu|00005210-RA
GO:0071422	BP	e	succinate transmembrane transport	1/128	13/11671	0.133625	11	1	1	Eelu|00008519-RA
GO:0006997	BP	e	nucleus organization	1/128	14/11671	0.143137	5	1	1	Eelu|00015198-RA
GO:0016332	BP	e	establishment or maintenance of polarity of embryonic epithelium	1/128	14/11671	0.143137	3	1	1	Eelu|00014428-RA
GO:0014823	BP	e	response to activity	1/128	14/11671	0.143137	2	1	1	Eelu|00002028-RA
GO:0043968	BP	e	histone H2A acetylation	1/128	14/11671	0.143137	12	1	1	Eelu|00005210-RA
GO:0080009	BP	e	mRNA methylation	1/128	14/11671	0.143137	9	1	1	Eelu|00003124-RA
GO:0010888	BP	e	negative regulation of lipid storage	1/128	14/11671	0.143137	6	1	1	Eelu|00005228-RA
GO:0009615	BP	e	response to virus	1/128	14/11671	0.143137	5	1	1	Eelu|00009604-RA
GO:0036158	BP	e	outer dynein arm assembly	1/128	14/11671	0.143137	8	1	1	Eelu|00004470-RA
GO:0002576	BP	e	platelet degranulation	1/128	15/11671	0.152546	8	1	1	Eelu|00012743-RA
GO:0009725	BP	e	response to hormone	1/128	15/11671	0.152546	4	1	1	Eelu|00002408-RA
GO:0006911	BP	e	phagocytosis, engulfment	1/128	15/11671	0.152546	7	1	1	Eelu|00004540-RA
GO:1902004	BP	e	positive regulation of amyloid-beta formation	1/128	15/11671	0.152546	8	1	1	Eelu|00005228-RA
GO:0035973	BP	e	aggrephagy	1/128	15/11671	0.152546	7	1	1	Eelu|00004429-RA
GO:0000212	BP	e	meiotic spindle organization	1/128	15/11671	0.152546	8	1	1	Eelu|00004540-RA
GO:0035646	BP	e	endosome to melanosome transport	1/128	15/11671	0.152546	6	1	1	Eelu|00002078-RA
GO:0009744	BP	e	response to sucrose	1/128	15/11671	0.152546	6	1	1	Eelu|00002408-RA
GO:0016318	BP	e	ommatidial rotation	1/128	15/11671	0.152546	3	1	1	Eelu|00003843-RA
GO:0030007	BP	e	cellular potassium ion homeostasis	1/128	16/11671	0.161852	9	1	1	Eelu|00002847-RA
GO:0055091	BP	e	phospholipid homeostasis	1/128	16/11671	0.161852	7	1	1	Eelu|00005228-RA
GO:0001523	BP	e	retinoid metabolic process	1/128	16/11671	0.161852	8	1	1	Eelu|00013419-RA
GO:0033700	BP	e	phospholipid efflux	1/128	16/11671	0.161852	8	1	1	Eelu|00005228-RA
GO:0060294	BP	e	cilium movement involved in cell motility	1/128	16/11671	0.161852	5	1	1	Eelu|00004470-RA
GO:0035435	BP	e	phosphate ion transmembrane transport	1/128	16/11671	0.161852	8	1	1	Eelu|00008519-RA
GO:0036376	BP	e	sodium ion export across plasma membrane	1/128	16/11671	0.161852	9	1	1	Eelu|00002847-RA
GO:0035158	BP	e	regulation of tube diameter, open tracheal system	1/128	16/11671	0.161852	7	1	1	Eelu|00002847-RA
GO:0016925	BP	e	protein sumoylation	1/128	16/11671	0.161852	9	1	1	Eelu|00003255-RA
GO:0043052	BP	e	thermotaxis	1/128	16/11671	0.161852	4	1	1	Eelu|00003693-RA
GO:0035075	BP	e	response to ecdysone	1/128	17/11671	0.171057	6	1	1	Eelu|00009064-RA
GO:0006883	BP	e	cellular sodium ion homeostasis	1/128	17/11671	0.171057	9	1	1	Eelu|00002847-RA
GO:0032418	BP	e	lysosome localization	1/128	17/11671	0.171057	4	1	1	Eelu|00004540-RA
GO:0001732	BP	e	formation of cytoplasmic translation initiation complex	1/128	18/11671	0.180162	8	1	1	Eelu|00005715-RA
GO:0001947	BP	e	heart looping	1/128	18/11671	0.180162	7	1	1	Eelu|00003255-RA
GO:0048066	BP	e	developmental pigmentation	1/128	18/11671	0.180162	2	1	1	Eelu|00003693-RA
GO:0016571	BP	e	histone methylation	1/128	18/11671	0.180162	9	1	1	Eelu|00007759-RA
GO:0016334	BP	e	establishment or maintenance of polarity of follicular epithelium	1/128	18/11671	0.180162	3	1	1	Eelu|00014428-RA
GO:0051402	BP	e	neuron apoptotic process	1/128	18/11671	0.180162	5	1	1	Eelu|00013354-RA
GO:0010923	BP	e	negative regulation of phosphatase activity	1/128	18/11671	0.180162	9	1	1	Eelu|00004429-RA
GO:0008344	BP	e	adult locomotory behavior	2/128	72/11671	0.186822	3	2	1	Eelu|00003693-RA, Eelu|00004470-RA
GO:0050770	BP	e	regulation of axonogenesis	1/128	19/11671	0.189167	9	1	1	Eelu|00005990-RA
GO:0043525	BP	e	positive regulation of neuron apoptotic process	1/128	19/11671	0.189167	8	1	1	Eelu|00013354-RA
GO:0033993	BP	e	response to lipid	1/128	19/11671	0.189167	4	1	1	Eelu|00005228-RA
GO:0016082	BP	e	synaptic vesicle priming	1/128	19/11671	0.189167	7	1	1	Eelu|00011764-RA
GO:0046513	BP	e	ceramide biosynthetic process	1/128	19/11671	0.189167	8	1	1	Eelu|00007535-RA
GO:0043154	BP	e	negative regulation of cysteine-type endopeptidase activity involved in apoptotic process	1/128	19/11671	0.189167	12	1	1	Eelu|00011352-RA
GO:0007619	BP	e	courtship behavior	1/128	19/11671	0.189167	5	1	1	Eelu|00003693-RA
GO:0030163	BP	e	protein catabolic process	1/128	19/11671	0.189167	5	1	1	Eelu|00010752-RA
GO:0051568	BP	e	histone H3-K4 methylation	1/128	19/11671	0.189167	11	1	1	Eelu|00009064-RA
GO:0007494	BP	e	midgut development	1/128	20/11671	0.198074	5	1	1	Eelu|00015134-RA
GO:0007552	BP	e	metamorphosis	1/128	20/11671	0.198074	4	1	1	Eelu|00009604-RA
GO:0032367	BP	e	intracellular cholesterol transport	1/128	20/11671	0.198074	8	1	1	Eelu|00005228-RA
GO:0008643	BP	e	carbohydrate transport	1/128	20/11671	0.198074	5	1	1	Eelu|00011352-RA
GO:0042594	BP	e	response to starvation	2/128	75/11671	0.198755	5	2	1	Eelu|00002028-RA, Eelu|00002408-RA
GO:0006103	BP	e	2-oxoglutarate metabolic process	1/128	21/11671	0.206885	7	1	1	Eelu|00000338-RA
GO:0009060	BP	e	aerobic respiration	1/128	21/11671	0.206885	6	1	1	Eelu|00005061-RA
GO:0034375	BP	e	high-density lipoprotein particle remodeling	1/128	21/11671	0.206885	8	1	1	Eelu|00005228-RA
GO:0006094	BP	e	gluconeogenesis	1/128	21/11671	0.206885	7	1	1	Eelu|00007898-RA
GO:0043066	BP	e	negative regulation of apoptotic process	3/128	145/11671	0.212855	7	3	1	Eelu|00002028-RA, Eelu|00011352-RA, Eelu|00012891-RA
GO:0008407	BP	e	chaeta morphogenesis	1/128	22/11671	0.215599	4	1	1	Eelu|00003843-RA
GO:0008272	BP	e	sulfate transport	1/128	22/11671	0.215599	7	1	1	Eelu|00008519-RA
GO:0006464	BP	e	cellular protein modification process	1/128	22/11671	0.215599	6	1	1	Eelu|00002518-RA
GO:0042542	BP	e	response to hydrogen peroxide	1/128	22/11671	0.215599	5	1	1	Eelu|00003693-RA
GO:0000956	BP	e	nuclear-transcribed mRNA catabolic process	1/128	22/11671	0.215599	9	1	1	Eelu|00001471-RA
GO:0043691	BP	e	reverse cholesterol transport	1/128	23/11671	0.224218	8	1	1	Eelu|00005228-RA
GO:0001736	BP	e	establishment of planar polarity	1/128	23/11671	0.224218	4	1	1	Eelu|00014428-RA
GO:0007229	BP	e	integrin-mediated signaling pathway	1/128	23/11671	0.224218	6	1	1	Eelu|00012743-RA
GO:0045176	BP	e	apical protein localization	1/128	24/11671	0.232743	4	1	1	Eelu|00014428-RA
GO:0043967	BP	e	histone H4 acetylation	1/128	24/11671	0.232743	12	1	1	Eelu|00005210-RA
GO:0016180	BP	e	snRNA processing	1/128	24/11671	0.232743	9	1	1	Eelu|00001522-RA
GO:0016322	BP	e	neuron remodeling	1/128	24/11671	0.232743	6	1	1	Eelu|00015267-RA
GO:0008258	BP	e	head involution	1/128	24/11671	0.232743	4	1	1	Eelu|00015134-RA
GO:0050803	BP	e	regulation of synapse structure or activity	1/128	24/11671	0.232743	3	1	1	Eelu|00005990-RA
GO:0002225	BP	e	positive regulation of antimicrobial peptide production	1/128	25/11671	0.241175	8	1	1	Eelu|00005210-RA
GO:0007610	BP	e	behavior	1/128	25/11671	0.241175	1	1	1	Eelu|00009604-RA
GO:0006891	BP	e	intra-Golgi vesicle-mediated transport	1/128	25/11671	0.241175	6	1	1	Eelu|00011764-RA
GO:0034332	BP	e	adherens junction organization	1/128	25/11671	0.241175	6	1	1	Eelu|00014428-RA
GO:0008587	BP	e	imaginal disc-derived wing margin morphogenesis	1/128	25/11671	0.241175	4	1	1	Eelu|00003843-RA
GO:0003351	BP	e	epithelial cilium movement involved in extracellular fluid movement	1/128	25/11671	0.241175	5	1	1	Eelu|00013331-RA
GO:0030838	BP	e	positive regulation of actin filament polymerization	1/128	25/11671	0.241175	11	1	1	Eelu|00003052-RA
GO:0060285	BP	e	cilium-dependent cell motility	1/128	25/11671	0.241175	5	1	1	Eelu|00013331-RA
GO:0030261	BP	e	chromosome condensation	1/128	25/11671	0.241175	8	1	1	Eelu|00013353-RA
GO:0016079	BP	e	synaptic vesicle exocytosis	1/128	25/11671	0.241175	8	1	1	Eelu|00005682-RA
GO:0035151	BP	e	regulation of tube size, open tracheal system	1/128	26/11671	0.249515	5	1	1	Eelu|00002847-RA
GO:0051491	BP	e	positive regulation of filopodium assembly	1/128	26/11671	0.249515	9	1	1	Eelu|00005990-RA
GO:0045471	BP	e	response to ethanol	1/128	26/11671	0.249515	5	1	1	Eelu|00002408-RA
GO:0090307	BP	e	mitotic spindle assembly	1/128	26/11671	0.249515	9	1	1	Eelu|00011380-RA
GO:0014070	BP	e	response to organic cyclic compound	1/128	26/11671	0.249515	4	1	1	Eelu|00012891-RA
GO:0035206	BP	e	regulation of hemocyte proliferation	1/128	26/11671	0.249515	5	1	1	Eelu|00015555-RA
GO:0061343	BP	e	cell adhesion involved in heart morphogenesis	1/128	26/11671	0.249515	3	1	1	Eelu|00002847-RA
GO:0007029	BP	e	endoplasmic reticulum organization	1/128	27/11671	0.257764	5	1	1	Eelu|00002028-RA
GO:1990573	BP	e	potassium ion import across plasma membrane	1/128	27/11671	0.257764	9	1	1	Eelu|00002847-RA
GO:0007288	BP	e	sperm axoneme assembly	1/128	27/11671	0.257764	9	1	1	Eelu|00013331-RA
GO:0051225	BP	e	spindle assembly	1/128	27/11671	0.257764	8	1	1	Eelu|00015198-RA
GO:0045089	BP	e	positive regulation of innate immune response	1/128	27/11671	0.257764	7	1	1	Eelu|00005210-RA
GO:0007155	BP	e	cell adhesion	3/128	162/11671	0.262373	2	3	1	Eelu|00004540-RA, Eelu|00012828-RA, Eelu|00015267-RA
GO:0060857	BP	e	establishment of glial blood-brain barrier	1/128	28/11671	0.265923	5	1	1	Eelu|00002847-RA
GO:0007032	BP	e	endosome organization	1/128	28/11671	0.265923	6	1	1	Eelu|00005548-RA
GO:0007474	BP	e	imaginal disc-derived wing vein specification	1/128	28/11671	0.265923	4	1	1	Eelu|00009064-RA
GO:0010629	BP	e	negative regulation of gene expression	2/128	93/11671	0.271633	6	2	1	Eelu|00009064-RA, Eelu|00011342-RA
GO:0009636	BP	e	response to toxic substance	1/128	29/11671	0.273994	3	1	1	Eelu|00013354-RA
GO:0016339	BP	e	calcium-dependent cell-cell adhesion via plasma membrane cell adhesion molecules	1/128	30/11671	0.281976	5	1	1	Eelu|00012828-RA
GO:0001654	BP	e	eye development	1/128	31/11671	0.289871	5	1	1	Eelu|00005990-RA
GO:0007584	BP	e	response to nutrient	1/128	31/11671	0.289871	5	1	1	Eelu|00002408-RA
GO:0007605	BP	e	sensory perception of sound	2/128	98/11671	0.29198	6	2	1	Eelu|00002847-RA, Eelu|00004470-RA
GO:0070593	BP	e	dendrite self-avoidance	1/128	32/11671	0.29768	4	1	1	Eelu|00013079-RA
GO:0006096	BP	e	glycolytic process	1/128	32/11671	0.29768	12	1	1	Eelu|00007898-RA
GO:0015031	BP	e	protein transport	4/128	213/11671	0.299389	7	4	1	Eelu|00001471-RA, Eelu|00002061-RA, Eelu|00004540-RA, Eelu|00005548-RA
GO:0009611	BP	e	response to wounding	1/128	34/11671	0.313043	3	1	1	Eelu|00003693-RA
GO:0055088	BP	e	lipid homeostasis	1/128	34/11671	0.313043	5	1	1	Eelu|00013181-RA
GO:0034220	BP	e	ion transmembrane transport	1/128	35/11671	0.320599	5	1	1	Eelu|00015033-RA
GO:1990830	BP	e	cellular response to leukemia inhibitory factor	1/128	35/11671	0.320599	6	1	1	Eelu|00005442-RA
GO:0006289	BP	e	nucleotide-excision repair	1/128	35/11671	0.320599	8	1	1	Eelu|00005085-RA
GO:0001933	BP	e	negative regulation of protein phosphorylation	1/128	35/11671	0.320599	9	1	1	Eelu|00003052-RA
GO:0051301	BP	e	cell division	4/128	230/11671	0.322779	2	4	1	Eelu|00003255-RA, Eelu|00007759-RA, Eelu|00011380-RA, Eelu|00015198-RA
GO:0042752	BP	e	regulation of circadian rhythm	1/128	36/11671	0.328073	3	1	1	Eelu|00005085-RA
GO:0043687	BP	e	post-translational protein modification	1/128	36/11671	0.328073	7	1	1	Eelu|00002518-RA
GO:0030334	BP	e	regulation of cell migration	1/128	37/11671	0.335465	6	1	1	Eelu|00015502-RA
GO:0035220	BP	e	wing disc development	1/128	37/11671	0.335465	6	1	1	Eelu|00003693-RA
GO:0006813	BP	e	potassium ion transport	1/128	37/11671	0.335465	7	1	1	Eelu|00011752-RA
GO:0031047	BP	e	gene silencing by RNA	1/128	37/11671	0.335465	8	1	1	Eelu|00015058-RA
GO:0035159	BP	e	regulation of tube length, open tracheal system	1/128	38/11671	0.342776	6	1	1	Eelu|00002847-RA
GO:0055114	BP	e	oxidation-reduction process	2/128	111/11671	0.34443	2	2	1	Eelu|00013353-RA, Eelu|00013354-RA
GO:0042742	BP	e	defense response to bacterium	1/128	40/11671	0.357161	6	1	1	Eelu|00005142-RA
GO:0006099	BP	e	tricarboxylic acid cycle	1/128	40/11671	0.357161	3	1	1	Eelu|00000338-RA
GO:0045879	BP	e	negative regulation of smoothened signaling pathway	1/128	40/11671	0.357161	7	1	1	Eelu|00012310-RA
GO:0048511	BP	e	rhythmic process	1/128	40/11671	0.357161	1	1	1	Eelu|00005085-RA
GO:0019991	BP	e	septate junction assembly	1/128	41/11671	0.364235	8	1	1	Eelu|00002847-RA
GO:0008049	BP	e	male courtship behavior	1/128	42/11671	0.371232	6	1	1	Eelu|00003693-RA
GO:0006417	BP	e	regulation of translation	1/128	42/11671	0.371232	7	1	1	Eelu|00015058-RA
GO:0006898	BP	e	receptor-mediated endocytosis	1/128	43/11671	0.378153	6	1	1	Eelu|00002078-RA
GO:0019433	BP	e	triglyceride catabolic process	1/128	44/11671	0.384998	8	1	1	Eelu|00013181-RA
GO:0001666	BP	e	response to hypoxia	1/128	45/11671	0.391769	5	1	1	Eelu|00002408-RA
GO:0008203	BP	e	cholesterol metabolic process	1/128	45/11671	0.391769	6	1	1	Eelu|00005228-RA
GO:0007264	BP	e	small GTPase mediated signal transduction	1/128	47/11671	0.405089	6	1	1	Eelu|00005990-RA
GO:0006936	BP	e	muscle contraction	1/128	48/11671	0.41164	4	1	1	Eelu|00012743-RA
GO:0042632	BP	e	cholesterol homeostasis	1/128	48/11671	0.41164	7	1	1	Eelu|00005228-RA
GO:0045880	BP	e	positive regulation of smoothened signaling pathway	1/128	49/11671	0.418119	7	1	1	Eelu|00012310-RA
GO:1902600	BP	e	proton transmembrane transport	1/128	50/11671	0.424528	8	1	1	Eelu|00015033-RA
GO:0030707	BP	e	ovarian follicle cell development	1/128	50/11671	0.424528	6	1	1	Eelu|00003052-RA
GO:0009617	BP	e	response to bacterium	1/128	50/11671	0.424528	5	1	1	Eelu|00001977-RA
GO:0006816	BP	e	calcium ion transport	1/128	51/11671	0.430866	8	1	1	Eelu|00011752-RA
GO:0042147	BP	e	retrograde transport, endosome to Golgi	1/128	52/11671	0.437136	6	1	1	Eelu|00007230-RA
GO:0006915	BP	e	apoptotic process	3/128	177/11671	0.447068	4	3	1	Eelu|00002028-RA, Eelu|00013353-RA, Eelu|00013354-RA
GO:0006281	BP	e	DNA repair	3/128	181/11671	0.452964	7	3	1	Eelu|00003052-RA, Eelu|00005085-RA, Eelu|00005210-RA
GO:0016197	BP	e	endosomal transport	1/128	55/11671	0.455535	5	1	1	Eelu|00005548-RA
GO:0050896	BP	e	response to stimulus	1/128	55/11671	0.455535	1	1	1	Eelu|00013315-RA
GO:0007269	BP	e	neurotransmitter secretion	1/128	55/11671	0.455535	8	1	1	Eelu|00011764-RA
GO:0007517	BP	e	muscle organ development	1/128	55/11671	0.455535	4	1	1	Eelu|00005049-RA
GO:0007424	BP	e	open tracheal system development	1/128	56/11671	0.461535	5	1	1	Eelu|00002847-RA
GO:0009408	BP	e	response to heat	1/128	56/11671	0.461535	4	1	1	Eelu|00011752-RA
GO:0007391	BP	e	dorsal closure	1/128	57/11671	0.467469	6	1	1	Eelu|00015134-RA
GO:0007298	BP	e	border follicle cell migration	1/128	58/11671	0.473338	8	1	1	Eelu|00015134-RA
GO:0007005	BP	e	mitochondrion organization	1/128	59/11671	0.479143	5	1	1	Eelu|00004429-RA
GO:0000281	BP	e	mitotic cytokinesis	1/128	61/11671	0.490563	5	1	1	Eelu|00011764-RA
GO:0007476	BP	e	imaginal disc-derived wing morphogenesis	1/128	62/11671	0.49618	5	1	1	Eelu|00009064-RA
GO:0046777	BP	e	protein autophosphorylation	1/128	63/11671	0.501735	8	1	1	Eelu|00012310-RA
GO:0001701	BP	e	in utero embryonic development	1/128	63/11671	0.501735	7	1	1	Eelu|00004540-RA
GO:0050829	BP	e	defense response to Gram-negative bacterium	1/128	64/11671	0.507229	7	1	1	Eelu|00013181-RA
GO:0006338	BP	e	chromatin remodeling	1/128	64/11671	0.507229	5	1	1	Eelu|00015555-RA
GO:0001525	BP	e	angiogenesis	1/128	65/11671	0.512663	3	1	1	Eelu|00004540-RA
GO:0007219	BP	e	Notch signaling pathway	1/128	66/11671	0.518038	6	1	1	Eelu|00003843-RA
GO:0048749	BP	e	compound eye development	1/128	67/11671	0.523354	6	1	1	Eelu|00003843-RA
GO:0050821	BP	e	protein stabilization	1/128	68/11671	0.528612	4	1	1	Eelu|00004429-RA
GO:0055085	BP	e	transmembrane transport	1/128	70/11671	0.538955	4	1	1	Eelu|00005442-RA
GO:0006260	BP	e	DNA replication	1/128	72/11671	0.549073	6	1	1	Eelu|00003052-RA
GO:0006486	BP	e	protein glycosylation	1/128	73/11671	0.554049	7	1	1	Eelu|00015397-RA
GO:0006629	BP	e	lipid metabolic process	1/128	75/11671	0.563839	3	1	1	Eelu|00013181-RA
GO:0006888	BP	e	endoplasmic reticulum to Golgi vesicle-mediated transport	1/128	77/11671	0.573415	6	1	1	Eelu|00011903-RA
GO:0042493	BP	e	response to drug	1/128	82/11671	0.596453	3	1	1	Eelu|00002408-RA
GO:0010468	BP	e	regulation of gene expression	1/128	83/11671	0.60091	5	1	1	Eelu|00001988-RA
GO:0007417	BP	e	central nervous system development	1/128	85/11671	0.609678	4	1	1	Eelu|00015134-RA
GO:0051321	BP	e	meiotic cell cycle	1/128	85/11671	0.609678	3	1	1	Eelu|00015198-RA
GO:0000226	BP	e	microtubule cytoskeleton organization	1/128	86/11671	0.61399	6	1	1	Eelu|00002078-RA
GO:0030036	BP	e	actin cytoskeleton organization	1/128	87/11671	0.618255	6	1	1	Eelu|00005990-RA
GO:0018105	BP	e	peptidyl-serine phosphorylation	1/128	87/11671	0.618255	9	1	1	Eelu|00011352-RA
GO:0008285	BP	e	negative regulation of cell population proliferation	1/128	89/11671	0.626645	5	1	1	Eelu|00001988-RA
GO:0007268	BP	e	chemical synaptic transmission	2/128	158/11671	0.692666	7	2	1	Eelu|00005682-RA, Eelu|00011764-RA
GO:0007049	BP	e	cell cycle	2/128	169/11671	0.709045	2	2	1	Eelu|00003255-RA, Eelu|00007759-RA
GO:0045944	BP	p	positive regulation of transcription by RNA polymerase II	0/128	406/11671	0.0242764	11	0	1
GO:0007165	BP	p	signal transduction	0/128	260/11671	0.121464	4	0	1
GO:0006357	BP	p	regulation of transcription by RNA polymerase II	3/128	544/11671	0.289537	10	3	1	Eelu|00000584-RA, Eelu|00009064-RA, Eelu|00012625-RA
GO:0006355	BP	p	regulation of transcription, DNA-templated	1/128	264/11671	0.374611	9	1	1	Eelu|00014157-RA
GO:0000398	BP	p	mRNA splicing, via spliceosome	0/128	154/11671	0.419779	11	0	1
GO:0016042	BP	p	lipid catabolic process	0/128	162/11671	0.427831	4	0	1
GO:0008340	BP	p	determination of adult lifespan	0/128	94/11671	0.628877	2	0	1
GO:0016477	BP	p	cell migration	0/128	95/11671	0.629043	4	0	1
GO:0016055	BP	p	Wnt signaling pathway	0/128	95/11671	0.629043	7	0	1
GO:0006633	BP	p	fatty acid biosynthetic process	0/128	96/11671	0.629251	8	0	1
GO:0000278	BP	p	mitotic cell cycle	0/128	101/11671	0.630879	3	0	1
GO:0006974	BP	p	cellular response to DNA damage stimulus	0/128	107/11671	0.634014	4	0	1
GO:0060271	BP	p	cilium assembly	0/128	116/11671	0.640781	7	0	1
GO:0007186	BP	p	G protein-coupled receptor signaling pathway	0/128	119/11671	0.643509	5	0	1
GO:0007411	BP	p	axon guidance	1/128	182/11671	0.725684	4	1	1	Eelu|00013079-RA
GO:0006468	BP	p	protein phosphorylation	1/128	181/11671	0.72569	7	1	1	Eelu|00011352-RA
GO:0016567	BP	p	protein ubiquitination	1/128	180/11671	0.725713	9	1	1	Eelu|00005085-RA
GO:0045893	BP	p	positive regulation of transcription, DNA-templated	1/128	188/11671	0.725994	10	1	1	Eelu|00015555-RA
GO:0006511	BP	p	ubiquitin-dependent protein catabolic process	1/128	200/11671	0.728284	8	1	1	Eelu|00004429-RA
GO:0045892	BP	p	negative regulation of transcription, DNA-templated	1/128	211/11671	0.732117	10	1	1	Eelu|00011342-RA
GO:0042541	BP	p	hemoglobin biosynthetic process	0/128	1/11671	1	6	0	1
GO:0042744	BP	p	hydrogen peroxide catabolic process	0/128	34/11671	1	6	0	1
GO:0015980	BP	p	energy derivation by oxidation of organic compounds	0/128	1/11671	1	4	0	1
GO:0070193	BP	p	synaptonemal complex organization	0/128	4/11671	1	6	0	1
GO:0051103	BP	p	DNA ligation involved in DNA repair	0/128	3/11671	1	8	0	1
GO:0032332	BP	p	positive regulation of chondrocyte differentiation	0/128	2/11671	1	7	0	1
GO:1900483	BP	p	regulation of protein targeting to vacuolar membrane	0/128	2/11671	1	10	0	1
GO:0007168	BP	p	receptor guanylyl cyclase signaling pathway	0/128	11/11671	1	7	0	1
GO:0050434	BP	p	positive regulation of viral transcription	0/128	7/11671	1	6	0	1
GO:0045455	BP	p	ecdysteroid metabolic process	0/128	1/11671	1	6	0	1
GO:0046475	BP	p	glycerophospholipid catabolic process	0/128	6/11671	1	7	0	1
GO:0050684	BP	p	regulation of mRNA processing	0/128	6/11671	1	8	0	1
GO:1902979	BP	p	mitotic DNA replication termination	0/128	1/11671	1	10	0	1
GO:0060965	BP	p	negative regulation of gene silencing by miRNA	0/128	1/11671	1	9	0	1
GO:0030715	BP	p	oocyte growth in germarium-derived egg chamber	0/128	4/11671	1	5	0	1
GO:0042711	BP	p	maternal behavior	0/128	1/11671	1	5	0	1
GO:0033683	BP	p	nucleotide-excision repair, DNA incision	0/128	13/11671	1	7	0	1
GO:0010891	BP	p	negative regulation of sequestering of triglyceride	0/128	3/11671	1	7	0	1
GO:0034393	BP	p	positive regulation of smooth muscle cell apoptotic process	0/128	1/11671	1	9	0	1
GO:0051180	BP	p	vitamin transport	0/128	4/11671	1	4	0	1
GO:0060148	BP	p	positive regulation of posttranscriptional gene silencing	0/128	1/11671	1	8	0	1
GO:0007479	BP	p	leg disc proximal/distal pattern formation	0/128	8/11671	1	6	0	1
GO:0006952	BP	p	defense response	0/128	10/11671	1	3	0	1
GO:0051262	BP	p	protein tetramerization	0/128	4/11671	1	7	0	1
GO:0035437	BP	p	maintenance of protein localization in endoplasmic reticulum	0/128	1/11671	1	7	0	1
GO:0071625	BP	p	vocalization behavior	0/128	9/11671	1	2	0	1
GO:0034421	BP	p	post-translational protein acetylation	0/128	1/11671	1	9	0	1
GO:1902231	BP	p	positive regulation of intrinsic apoptotic signaling pathway in response to DNA damage	0/128	1/11671	1	10	0	1
GO:0071467	BP	p	cellular response to pH	0/128	2/11671	1	5	0	1
GO:0031943	BP	p	regulation of glucocorticoid metabolic process	0/128	1/11671	1	7	0	1
GO:0002426	BP	p	immunoglobulin production in mucosal tissue	0/128	3/11671	1	5	0	1
GO:0015012	BP	p	heparan sulfate proteoglycan biosynthetic process	0/128	17/11671	1	8	0	1
GO:0010832	BP	p	negative regulation of myotube differentiation	0/128	1/11671	1	8	0	1
GO:0045927	BP	p	positive regulation of growth	0/128	10/11671	1	4	0	1
GO:0048853	BP	p	forebrain morphogenesis	0/128	6/11671	1	3	0	1
GO:0072738	BP	p	cellular response to diamide	0/128	1/11671	1	5	0	1
GO:1903235	BP	p	positive regulation of calcium ion-dependent exocytosis of neurotransmitter	0/128	1/11671	1	11	0	1
GO:2001234	BP	p	negative regulation of apoptotic signaling pathway	0/128	5/11671	1	8	0	1
GO:1902686	BP	p	mitochondrial outer membrane permeabilization involved in programmed cell death	0/128	2/11671	1	9	0	1
GO:0060022	BP	p	hard palate development	0/128	1/11671	1	3	0	1
GO:0055123	BP	p	digestive system development	0/128	3/11671	1	4	0	1
GO:0035002	BP	p	liquid clearance, open tracheal system	0/128	39/11671	1	6	0	1
GO:0042770	BP	p	signal transduction in response to DNA damage	0/128	2/11671	1	6	0	1
GO:1904017	BP	p	cellular response to Thyroglobulin triiodothyronine	0/128	1/11671	1	5	0	1
GO:0008154	BP	p	actin polymerization or depolymerization	0/128	11/11671	1	6	0	1
GO:0030308	BP	p	negative regulation of cell growth	0/128	29/11671	1	6	0	1
GO:0045724	BP	p	positive regulation of cilium assembly	0/128	5/11671	1	9	0	1
GO:0031935	BP	p	regulation of chromatin silencing	0/128	1/11671	1	10	0	1
GO:0006552	BP	p	leucine catabolic process	0/128	6/11671	1	9	0	1
GO:0032693	BP	p	negative regulation of interleukin-10 production	0/128	3/11671	1	6	0	1
GO:1904646	BP	p	cellular response to amyloid-beta	0/128	2/11671	1	7	0	1
GO:0007423	BP	p	sensory organ development	0/128	41/11671	1	4	0	1
GO:0043063	BP	p	intercellular bridge organization	0/128	3/11671	1	5	0	1
GO:0042700	BP	p	luteinizing hormone signaling pathway	0/128	2/11671	1	6	0	1
GO:1904274	BP	p	tricellular tight junction assembly	0/128	3/11671	1	8	0	1
GO:0019934	BP	p	cGMP-mediated signaling	0/128	18/11671	1	8	0	1
GO:0010882	BP	p	regulation of cardiac muscle contraction by calcium ion signaling	0/128	5/11671	1	9	0	1
GO:0150013	BP	p	negative regulation of neuron projection arborization	0/128	4/11671	1	10	0	1
GO:2000632	BP	p	negative regulation of pre-miRNA processing	0/128	2/11671	1	11	0	1
GO:1905584	BP	p	outer hair cell apoptotic process	0/128	1/11671	1	6	0	1
GO:0050862	BP	p	positive regulation of T cell receptor signaling pathway	0/128	2/11671	1	8	0	1
GO:0007313	BP	p	maternal specification of dorsal/ventral axis, oocyte, soma encoded	0/128	6/11671	1	6	0	1
GO:2000380	BP	p	regulation of mesoderm development	0/128	1/11671	1	4	0	1
GO:0045109	BP	p	intermediate filament organization	0/128	3/11671	1	7	0	1
GO:0048736	BP	p	appendage development	0/128	5/11671	1	3	0	1
GO:0090398	BP	p	cellular senescence	0/128	4/11671	1	4	0	1
GO:0042795	BP	p	snRNA transcription by RNA polymerase II	0/128	18/11671	1	12	0	1
GO:0035963	BP	p	cellular response to interleukin-13	0/128	1/11671	1	6	0	1
GO:0110096	BP	p	cellular response to aldehyde	0/128	1/11671	1	5	0	1
GO:0051791	BP	p	medium-chain fatty acid metabolic process	0/128	3/11671	1	8	0	1
GO:0036508	BP	p	protein alpha-1,2-demannosylation	0/128	1/11671	1	9	0	1
GO:0070550	BP	p	rDNA condensation	0/128	2/11671	1	8	0	1
GO:0061059	BP	p	positive regulation of peptidoglycan recognition protein signaling pathway	0/128	2/11671	1	8	0	1
GO:0035966	BP	p	response to topologically incorrect protein	0/128	1/11671	1	4	0	1
GO:1905162	BP	p	regulation of phagosome maturation	0/128	1/11671	1	6	0	1
GO:0051964	BP	p	negative regulation of synapse assembly	0/128	3/11671	1	7	0	1
GO:2000002	BP	p	negative regulation of DNA damage checkpoint	0/128	2/11671	1	8	0	1
GO:0007100	BP	p	mitotic centrosome separation	0/128	7/11671	1	4	0	1
GO:1904714	BP	p	regulation of chaperone-mediated autophagy	0/128	1/11671	1	7	0	1
GO:0060005	BP	p	vestibular reflex	0/128	1/11671	1	4	0	1
GO:0048563	BP	p	post-embryonic animal organ morphogenesis	0/128	4/11671	1	4	0	1
GO:0048538	BP	p	thymus development	0/128	8/11671	1	5	0	1
GO:0071688	BP	p	striated muscle myosin thick filament assembly	0/128	2/11671	1	9	0	1
GO:0009443	BP	p	pyridoxal 5'-phosphate salvage	0/128	1/11671	1	8	0	1
GO:0019376	BP	p	galactolipid catabolic process	0/128	17/11671	1	8	0	1
GO:0006851	BP	p	mitochondrial calcium ion transmembrane transport	0/128	6/11671	1	10	0	1
GO:0035263	BP	p	genital disc sexually dimorphic development	0/128	1/11671	1	3	0	1
GO:0014028	BP	p	notochord formation	0/128	1/11671	1	3	0	1
GO:1902339	BP	p	positive regulation of apoptotic process involved in morphogenesis	0/128	2/11671	1	9	0	1
GO:0006493	BP	p	protein O-linked glycosylation	0/128	9/11671	1	8	0	1
GO:1903912	BP	p	negative regulation of endoplasmic reticulum stress-induced eIF2 alpha phosphorylation	0/128	2/11671	1	10	0	1
GO:0061096	BP	p	negative regulation of turning behavior involved in mating	0/128	1/11671	1	6	0	1
GO:0031397	BP	p	negative regulation of protein ubiquitination	0/128	23/11671	1	10	0	1
GO:0042743	BP	p	hydrogen peroxide metabolic process	0/128	6/11671	1	5	0	1
GO:0006048	BP	p	UDP-N-acetylglucosamine biosynthetic process	0/128	5/11671	1	8	0	1
GO:1903898	BP	p	negative regulation of PERK-mediated unfolded protein response	0/128	4/11671	1	9	0	1
GO:0007405	BP	p	neuroblast proliferation	0/128	14/11671	1	4	0	1
GO:0048659	BP	p	smooth muscle cell proliferation	0/128	1/11671	1	4	0	1
GO:0060213	BP	p	positive regulation of nuclear-transcribed mRNA poly(A) tail shortening	0/128	16/11671	1	11	0	1
GO:0003084	BP	p	positive regulation of systemic arterial blood pressure	0/128	6/11671	1	5	0	1
GO:0046667	BP	p	compound eye retinal cell programmed cell death	0/128	19/11671	1	6	0	1
GO:1902463	BP	p	protein localization to cell leading edge	0/128	1/11671	1	5	0	1
GO:0072075	BP	p	metanephric mesenchyme development	0/128	1/11671	1	6	0	1
GO:0010510	BP	p	regulation of acetyl-CoA biosynthetic process from pyruvate	0/128	1/11671	1	11	0	1
GO:0098700	BP	p	neurotransmitter loading into synaptic vesicle	0/128	5/11671	1	5	0	1
GO:0009946	BP	p	proximal/distal axis specification	0/128	1/11671	1	4	0	1
GO:0042634	BP	p	regulation of hair cycle	0/128	1/11671	1	4	0	1
GO:0061154	BP	p	endothelial tube morphogenesis	0/128	2/11671	1	6	0	1
GO:0006998	BP	p	nuclear envelope organization	0/128	11/11671	1	5	0	1
GO:0035073	BP	p	pupariation	0/128	8/11671	1	2	0	1
GO:0035278	BP	p	miRNA mediated inhibition of translation	0/128	7/11671	1	10	0	1
GO:0006685	BP	p	sphingomyelin catabolic process	0/128	4/11671	1	8	0	1
GO:0140285	BP	p	endosome fission	0/128	2/11671	1	6	0	1
GO:1903307	BP	p	positive regulation of regulated secretory pathway	0/128	1/11671	1	9	0	1
GO:0043648	BP	p	dicarboxylic acid metabolic process	0/128	3/11671	1	6	0	1
GO:0051205	BP	p	protein insertion into membrane	0/128	1/11671	1	7	0	1
GO:0051280	BP	p	negative regulation of release of sequestered calcium ion into cytosol	0/128	2/11671	1	10	0	1
GO:0046755	BP	p	viral budding	0/128	5/11671	1	4	0	1
GO:0090309	BP	p	positive regulation of DNA methylation-dependent heterochromatin assembly	0/128	3/11671	1	12	0	1
GO:0070447	BP	p	positive regulation of oligodendrocyte progenitor proliferation	0/128	3/11671	1	9	0	1
GO:0014909	BP	p	smooth muscle cell migration	0/128	1/11671	1	6	0	1
GO:0061008	BP	p	hepaticobiliary system development	0/128	1/11671	1	4	0	1
GO:0042249	BP	p	establishment of planar polarity of embryonic epithelium	0/128	1/11671	1	5	0	1
GO:0035019	BP	p	somatic stem cell population maintenance	0/128	21/11671	1	4	0	1
GO:0060051	BP	p	negative regulation of protein glycosylation	0/128	2/11671	1	9	0	1
GO:0008089	BP	p	anterograde axonal transport	0/128	10/11671	1	9	0	1
GO:0035277	BP	p	spiracle morphogenesis, open tracheal system	0/128	18/11671	1	3	0	1
GO:0030859	BP	p	polarized epithelial cell differentiation	0/128	5/11671	1	5	0	1
GO:0090132	BP	p	epithelium migration	0/128	1/11671	1	3	0	1
GO:0051792	BP	p	medium-chain fatty acid biosynthetic process	0/128	2/11671	1	9	0	1
GO:0086070	BP	p	SA node cell to atrial cardiac muscle cell communication	0/128	3/11671	1	4	0	1
GO:0030050	BP	p	vesicle transport along actin filament	0/128	9/11671	1	7	0	1
GO:0031110	BP	p	regulation of microtubule polymerization or depolymerization	0/128	5/11671	1	8	0	1
GO:0032607	BP	p	interferon-alpha production	0/128	2/11671	1	4	0	1
GO:0031000	BP	p	response to caffeine	0/128	9/11671	1	6	0	1
GO:0050923	BP	p	regulation of negative chemotaxis	0/128	1/11671	1	6	0	1
GO:0042307	BP	p	positive regulation of protein import into nucleus	0/128	9/11671	1	9	0	1
GO:0030091	BP	p	protein repair	0/128	1/11671	1	6	0	1
GO:0072756	BP	p	cellular response to paraquat	0/128	1/11671	1	6	0	1
GO:1990426	BP	p	mitotic recombination-dependent replication fork processing	0/128	2/11671	1	10	0	1
GO:0060603	BP	p	mammary gland duct morphogenesis	0/128	1/11671	1	6	0	1
GO:0120197	BP	p	mucociliary clearance	0/128	6/11671	1	6	0	1
GO:0018293	BP	p	protein-FAD linkage	0/128	1/11671	1	8	0	1
GO:0045792	BP	p	negative regulation of cell size	0/128	18/11671	1	6	0	1
GO:0014816	BP	p	skeletal muscle satellite cell differentiation	0/128	1/11671	1	5	0	1
GO:0042066	BP	p	perineurial glial growth	0/128	4/11671	1	5	0	1
GO:0060623	BP	p	regulation of chromosome condensation	0/128	3/11671	1	7	0	1
GO:0033037	BP	p	polysaccharide localization	0/128	1/11671	1	3	0	1
GO:0120177	BP	p	negative regulation of torso signaling pathway	0/128	2/11671	1	7	0	1
GO:0003283	BP	p	atrial septum development	0/128	1/11671	1	4	0	1
GO:0046101	BP	p	hypoxanthine biosynthetic process	0/128	2/11671	1	9	0	1
GO:0050894	BP	p	determination of affect	0/128	1/11671	1	6	0	1
GO:0048738	BP	p	cardiac muscle tissue development	0/128	6/11671	1	6	0	1
GO:0097065	BP	p	anterior head development	0/128	6/11671	1	4	0	1
GO:0010243	BP	p	response to organonitrogen compound	0/128	9/11671	1	4	0	1
GO:0051608	BP	p	histamine transport	0/128	2/11671	1	6	0	1
GO:0048735	BP	p	haltere morphogenesis	0/128	2/11671	1	5	0	1
GO:0009410	BP	p	response to xenobiotic stimulus	0/128	2/11671	1	3	0	1
GO:0048842	BP	p	positive regulation of axon extension involved in axon guidance	0/128	1/11671	1	12	0	1
GO:2000255	BP	p	negative regulation of male germ cell proliferation	0/128	2/11671	1	7	0	1
GO:0090156	BP	p	cellular sphingolipid homeostasis	0/128	3/11671	1	6	0	1
GO:0006231	BP	p	dTMP biosynthetic process	0/128	3/11671	1	12	0	1
GO:0061844	BP	p	antimicrobial humoral immune response mediated by antimicrobial peptide	0/128	1/11671	1	6	0	1
GO:0001825	BP	p	blastocyst formation	0/128	4/11671	1	3	0	1
GO:0080182	BP	p	histone H3-K4 trimethylation	0/128	12/11671	1	12	0	1
GO:1905280	BP	p	negative regulation of retrograde transport, endosome to Golgi	0/128	1/11671	1	8	0	1
GO:0048839	BP	p	inner ear development	0/128	7/11671	1	3	0	1
GO:0033600	BP	p	negative regulation of mammary gland epithelial cell proliferation	0/128	3/11671	1	7	0	1
GO:1990000	BP	p	amyloid fibril formation	0/128	2/11671	1	5	0	1
GO:0021999	BP	p	neural plate anterior/posterior regionalization	0/128	1/11671	1	5	0	1
GO:0042412	BP	p	taurine biosynthetic process	0/128	2/11671	1	6	0	1
GO:0099551	BP	p	trans-synaptic signaling by neuropeptide, modulating synaptic transmission	0/128	1/11671	1	8	0	1
GO:0070482	BP	p	response to oxygen levels	0/128	2/11671	1	3	0	1
GO:0071300	BP	p	cellular response to retinoic acid	0/128	5/11671	1	6	0	1
GO:0007111	BP	p	meiosis II cytokinesis	0/128	6/11671	1	6	0	1
GO:0030098	BP	p	lymphocyte differentiation	0/128	1/11671	1	5	0	1
GO:0019854	BP	p	L-ascorbic acid catabolic process	0/128	1/11671	1	7	0	1
GO:0039022	BP	p	pronephric duct development	0/128	1/11671	1	7	0	1
GO:0070831	BP	p	basement membrane assembly	0/128	6/11671	1	7	0	1
GO:0043388	BP	p	positive regulation of DNA binding	0/128	12/11671	1	5	0	1
GO:0051797	BP	p	regulation of hair follicle development	0/128	1/11671	1	5	0	1
GO:0010002	BP	p	cardioblast differentiation	0/128	8/11671	1	5	0	1
GO:0060323	BP	p	head morphogenesis	0/128	10/11671	1	3	0	1
GO:0090103	BP	p	cochlea morphogenesis	0/128	1/11671	1	4	0	1
GO:0031468	BP	p	nuclear envelope reassembly	0/128	5/11671	1	6	0	1
GO:0044275	BP	p	cellular carbohydrate catabolic process	0/128	1/11671	1	5	0	1
GO:0140115	BP	p	export across plasma membrane	0/128	11/11671	1	5	0	1
GO:1990264	BP	p	peptidyl-tyrosine dephosphorylation involved in inactivation of protein kinase activity	0/128	1/11671	1	9	0	1
GO:0002785	BP	p	negative regulation of antimicrobial peptide production	0/128	2/11671	1	8	0	1
GO:0014047	BP	p	glutamate secretion	0/128	5/11671	1	10	0	1
GO:2000777	BP	p	positive regulation of proteasomal ubiquitin-dependent protein catabolic process involved in cellular response to hypoxia	0/128	1/11671	1	12	0	1
GO:0008283	BP	p	cell population proliferation	0/128	53/11671	1	2	0	1
GO:0098698	BP	p	postsynaptic specialization assembly	0/128	2/11671	1	6	0	1
GO:0042438	BP	p	melanin biosynthetic process	0/128	22/11671	1	6	0	1
GO:0072676	BP	p	lymphocyte migration	0/128	2/11671	1	6	0	1
GO:1905242	BP	p	response to 3,3',5-triiodo-L-thyronine	0/128	2/11671	1	6	0	1
GO:0015866	BP	p	ADP transport	0/128	1/11671	1	9	0	1
GO:0007455	BP	p	eye-antennal disc morphogenesis	0/128	20/11671	1	7	0	1
GO:0008593	BP	p	regulation of Notch signaling pathway	0/128	9/11671	1	6	0	1
GO:0042592	BP	p	homeostatic process	0/128	3/11671	1	3	0	1
GO:0120049	BP	p	snRNA (adenine-N6)-methylation	0/128	2/11671	1	10	0	1
GO:0002213	BP	p	defense response to insect	0/128	1/11671	1	6	0	1
GO:0061374	BP	p	mammillothalamic axonal tract development	0/128	1/11671	1	3	0	1
GO:0046855	BP	p	inositol phosphate dephosphorylation	0/128	9/11671	1	8	0	1
GO:0061042	BP	p	vascular wound healing	0/128	3/11671	1	5	0	1
GO:0033500	BP	p	carbohydrate homeostasis	0/128	2/11671	1	5	0	1
GO:0015732	BP	p	prostaglandin transport	0/128	1/11671	1	10	0	1
GO:0010878	BP	p	cholesterol storage	0/128	1/11671	1	5	0	1
GO:0019919	BP	p	peptidyl-arginine methylation, to asymmetrical-dimethyl arginine	0/128	1/11671	1	12	0	1
GO:0007096	BP	p	regulation of exit from mitosis	0/128	6/11671	1	8	0	1
GO:0006513	BP	p	protein monoubiquitination	0/128	17/11671	1	10	0	1
GO:0035563	BP	p	positive regulation of chromatin binding	0/128	5/11671	1	5	0	1
GO:0090660	BP	p	cerebrospinal fluid circulation	0/128	7/11671	1	6	0	1
GO:0032808	BP	p	lacrimal gland development	0/128	1/11671	1	5	0	1
GO:0010729	BP	p	positive regulation of hydrogen peroxide biosynthetic process	0/128	2/11671	1	8	0	1
GO:0048545	BP	p	response to steroid hormone	0/128	7/11671	1	5	0	1
GO:0061371	BP	p	determination of heart left/right asymmetry	0/128	5/11671	1	6	0	1
GO:0036416	BP	p	tRNA stabilization	0/128	1/11671	1	10	0	1
GO:0051046	BP	p	regulation of secretion	0/128	1/11671	1	5	0	1
GO:0007469	BP	p	antennal development	0/128	6/11671	1	5	0	1
GO:0051593	BP	p	response to folic acid	0/128	2/11671	1	7	0	1
GO:0045921	BP	p	positive regulation of exocytosis	0/128	7/11671	1	8	0	1
GO:0060045	BP	p	positive regulation of cardiac muscle cell proliferation	0/128	1/11671	1	10	0	1
GO:1990776	BP	p	response to angiotensin	0/128	1/11671	1	7	0	1
GO:0019800	BP	p	peptide cross-linking via chondroitin 4-sulfate glycosaminoglycan	0/128	1/11671	1	9	0	1
GO:0031052	BP	p	chromosome breakage	0/128	1/11671	1	6	0	1
GO:1901026	BP	p	ripoptosome assembly involved in necroptotic process	0/128	1/11671	1	7	0	1
GO:0006958	BP	p	complement activation, classical pathway	0/128	1/11671	1	8	0	1
GO:0048013	BP	p	ephrin receptor signaling pathway	0/128	13/11671	1	8	0	1
GO:0002551	BP	p	mast cell chemotaxis	0/128	1/11671	1	8	0	1
GO:2000405	BP	p	negative regulation of T cell migration	0/128	3/11671	1	10	0	1
GO:1900748	BP	p	positive regulation of vascular endothelial growth factor signaling pathway	0/128	4/11671	1	7	0	1
GO:0030705	BP	p	cytoskeleton-dependent intracellular transport	0/128	7/11671	1	5	0	1
GO:0110069	BP	p	syncytial embryo cellularization	0/128	2/11671	1	4	0	1
GO:0032417	BP	p	positive regulation of sodium:proton antiporter activity	0/128	1/11671	1	11	0	1
GO:0045197	BP	p	establishment or maintenance of epithelial cell apical/basal polarity	0/128	23/11671	1	5	0	1
GO:1990549	BP	p	mitochondrial NAD transmembrane transport	0/128	1/11671	1	9	0	1
GO:0006116	BP	p	NADH oxidation	0/128	3/11671	1	3	0	1
GO:0035677	BP	p	posterior lateral line neuromast hair cell development	0/128	1/11671	1	6	0	1
GO:0042698	BP	p	ovulation cycle	0/128	1/11671	1	3	0	1
GO:0048147	BP	p	negative regulation of fibroblast proliferation	0/128	3/11671	1	6	0	1
GO:0015803	BP	p	branched-chain amino acid transport	0/128	1/11671	1	9	0	1
GO:0006955	BP	p	immune response	0/128	30/11671	1	2	0	1
GO:0042670	BP	p	retinal cone cell differentiation	0/128	1/11671	1	8	0	1
GO:0120161	BP	p	regulation of cold-induced thermogenesis	0/128	1/11671	1	4	0	1
GO:0008052	BP	p	sensory organ boundary specification	0/128	2/11671	1	5	0	1
GO:0045316	BP	p	negative regulation of compound eye photoreceptor development	0/128	1/11671	1	11	0	1
GO:0006434	BP	p	seryl-tRNA aminoacylation	0/128	2/11671	1	11	0	1
GO:0048841	BP	p	regulation of axon extension involved in axon guidance	0/128	5/11671	1	11	0	1
GO:0006949	BP	p	syncytium formation	0/128	2/11671	1	3	0	1
GO:2000766	BP	p	negative regulation of cytoplasmic translation	0/128	4/11671	1	9	0	1
GO:0019075	BP	p	virus maturation	0/128	1/11671	1	4	0	1
GO:0061025	BP	p	membrane fusion	0/128	11/11671	1	5	0	1
GO:0048706	BP	p	embryonic skeletal system development	0/128	5/11671	1	5	0	1
GO:0035282	BP	p	segmentation	0/128	3/11671	1	4	0	1
GO:0032793	BP	p	positive regulation of CREB transcription factor activity	0/128	10/11671	1	12	0	1
GO:1990456	BP	p	mitochondrion-endoplasmic reticulum membrane tethering	0/128	1/11671	1	5	0	1
GO:0002040	BP	p	sprouting angiogenesis	0/128	7/11671	1	4	0	1
GO:0006631	BP	p	fatty acid metabolic process	0/128	54/11671	1	7	0	1
GO:2000173	BP	p	negative regulation of branching morphogenesis of a nerve	0/128	1/11671	1	7	0	1
GO:0090158	BP	p	endoplasmic reticulum membrane organization	0/128	1/11671	1	5	0	1
GO:0048843	BP	p	negative regulation of axon extension involved in axon guidance	0/128	7/11671	1	12	0	1
GO:0002118	BP	p	aggressive behavior	0/128	4/11671	1	2	0	1
GO:0051496	BP	p	positive regulation of stress fiber assembly	0/128	11/11671	1	11	0	1
GO:0010650	BP	p	positive regulation of cell communication by electrical coupling	0/128	3/11671	1	6	0	1
GO:0010835	BP	p	regulation of protein ADP-ribosylation	0/128	1/11671	1	8	0	1
GO:0061304	BP	p	retinal blood vessel morphogenesis	0/128	3/11671	1	5	0	1
GO:1990044	BP	p	protein localization to lipid droplet	0/128	2/11671	1	6	0	1
GO:0048633	BP	p	positive regulation of skeletal muscle tissue growth	0/128	1/11671	1	9	0	1
GO:0032060	BP	p	bleb assembly	0/128	1/11671	1	7	0	1
GO:0036294	BP	p	cellular response to decreased oxygen levels	0/128	1/11671	1	5	0	1
GO:1990001	BP	p	inhibition of cysteine-type endopeptidase activity involved in apoptotic process	0/128	1/11671	1	13	0	1
GO:0044320	BP	p	cellular response to leptin stimulus	0/128	1/11671	1	6	0	1
GO:0035309	BP	p	wing and notum subfield formation	0/128	2/11671	1	4	0	1
GO:0071947	BP	p	protein deubiquitination involved in ubiquitin-dependent protein catabolic process	0/128	2/11671	1	10	0	1
GO:0021942	BP	p	radial glia guided migration of Purkinje cell	0/128	1/11671	1	7	0	1
GO:0045617	BP	p	negative regulation of keratinocyte differentiation	0/128	1/11671	1	8	0	1
GO:0045672	BP	p	positive regulation of osteoclast differentiation	0/128	3/11671	1	9	0	1
GO:1901909	BP	p	diadenosine hexaphosphate catabolic process	0/128	1/11671	1	10	0	1
GO:0070935	BP	p	3'-UTR-mediated mRNA stabilization	0/128	7/11671	1	11	0	1
GO:0007394	BP	p	dorsal closure, elongation of leading edge cells	0/128	2/11671	1	8	0	1
GO:0046296	BP	p	glycolate catabolic process	0/128	1/11671	1	8	0	1
GO:0033619	BP	p	membrane protein proteolysis	0/128	9/11671	1	6	0	1
GO:0150012	BP	p	positive regulation of neuron projection arborization	0/128	1/11671	1	10	0	1
GO:0030219	BP	p	megakaryocyte differentiation	0/128	1/11671	1	5	0	1
GO:0051928	BP	p	positive regulation of calcium ion transport	0/128	14/11671	1	8	0	1
GO:0043516	BP	p	regulation of DNA damage response, signal transduction by p53 class mediator	0/128	1/11671	1	8	0	1
GO:0072660	BP	p	maintenance of protein location in plasma membrane	0/128	3/11671	1	7	0	1
GO:1901693	BP	p	negative regulation of compound eye retinal cell apoptotic process	0/128	1/11671	1	8	0	1
GO:0045585	BP	p	positive regulation of cytotoxic T cell differentiation	0/128	1/11671	1	10	0	1
GO:0006820	BP	p	anion transport	0/128	30/11671	1	5	0	1
GO:0055006	BP	p	cardiac cell development	0/128	2/11671	1	4	0	1
GO:0021675	BP	p	nerve development	0/128	4/11671	1	3	0	1
GO:0043517	BP	p	positive regulation of DNA damage response, signal transduction by p53 class mediator	0/128	3/11671	1	9	0	1
GO:0036090	BP	p	cleavage furrow ingression	0/128	6/11671	1	7	0	1
GO:0019369	BP	p	arachidonic acid metabolic process	0/128	9/11671	1	9	0	1
GO:1904645	BP	p	response to amyloid-beta	0/128	1/11671	1	6	0	1
GO:0045599	BP	p	negative regulation of fat cell differentiation	0/128	10/11671	1	6	0	1
GO:0044804	BP	p	autophagy of nucleus	0/128	9/11671	1	5	0	1
GO:1904424	BP	p	regulation of GTP binding	0/128	2/11671	1	4	0	1
GO:0051414	BP	p	response to cortisol	0/128	1/11671	1	8	0	1
GO:0016198	BP	p	axon choice point recognition	0/128	2/11671	1	4	0	1
GO:0009438	BP	p	methylglyoxal metabolic process	0/128	1/11671	1	4	0	1
GO:0097090	BP	p	presynaptic membrane organization	0/128	4/11671	1	5	0	1
GO:0050768	BP	p	negative regulation of neurogenesis	0/128	9/11671	1	7	0	1
GO:0034355	BP	p	NAD salvage	0/128	2/11671	1	12	0	1
GO:0009299	BP	p	mRNA transcription	0/128	3/11671	1	10	0	1
GO:1905448	BP	p	positive regulation of mitochondrial ATP synthesis coupled electron transport	0/128	3/11671	1	10	0	1
GO:0045010	BP	p	actin nucleation	0/128	6/11671	1	12	0	1
GO:0016457	BP	p	dosage compensation complex assembly involved in dosage compensation by hyperactivation of X chromosome	0/128	1/11671	1	8	0	1
GO:0038092	BP	p	nodal signaling pathway	0/128	2/11671	1	9	0	1
GO:0019682	BP	p	glyceraldehyde-3-phosphate metabolic process	0/128	1/11671	1	5	0	1
GO:2000969	BP	p	positive regulation of AMPA receptor activity	0/128	3/11671	1	10	0	1
GO:2001235	BP	p	positive regulation of apoptotic signaling pathway	0/128	3/11671	1	8	0	1
GO:0045773	BP	p	positive regulation of axon extension	0/128	22/11671	1	11	0	1
GO:0032386	BP	p	regulation of intracellular transport	0/128	1/11671	1	5	0	1
GO:0050771	BP	p	negative regulation of axonogenesis	0/128	4/11671	1	10	0	1
GO:2000064	BP	p	regulation of cortisol biosynthetic process	0/128	3/11671	1	10	0	1
GO:1900006	BP	p	positive regulation of dendrite development	0/128	6/11671	1	10	0	1
GO:0015730	BP	p	propanoate transport	0/128	2/11671	1	11	0	1
GO:0001704	BP	p	formation of primary germ layer	0/128	1/11671	1	3	0	1
GO:0071461	BP	p	cellular response to redox state	0/128	1/11671	1	3	0	1
GO:0009231	BP	p	riboflavin biosynthetic process	0/128	2/11671	1	6	0	1
GO:0009447	BP	p	putrescine catabolic process	0/128	4/11671	1	9	0	1
GO:0055010	BP	p	ventricular cardiac muscle tissue morphogenesis	0/128	3/11671	1	6	0	1
GO:0043988	BP	p	histone H3-S28 phosphorylation	0/128	6/11671	1	11	0	1
GO:0035767	BP	p	endothelial cell chemotaxis	0/128	2/11671	1	8	0	1
GO:0042325	BP	p	regulation of phosphorylation	0/128	8/11671	1	7	0	1
GO:0072028	BP	p	nephron morphogenesis	0/128	1/11671	1	3	0	1
GO:0001502	BP	p	cartilage condensation	0/128	1/11671	1	3	0	1
GO:0006821	BP	p	chloride transport	0/128	10/11671	1	7	0	1
GO:0043279	BP	p	response to alkaloid	0/128	4/11671	1	5	0	1
GO:0106230	BP	p	protein depropionylation	0/128	1/11671	1	8	0	1
GO:0015074	BP	p	DNA integration	0/128	16/11671	1	7	0	1
GO:0032471	BP	p	negative regulation of endoplasmic reticulum calcium ion concentration	0/128	5/11671	1	11	0	1
GO:0032940	BP	p	secretion by cell	0/128	4/11671	1	5	0	1
GO:0030536	BP	p	larval feeding behavior	0/128	12/11671	1	3	0	1
GO:0030837	BP	p	negative regulation of actin filament polymerization	0/128	10/11671	1	11	0	1
GO:0003329	BP	p	pancreatic PP cell fate commitment	0/128	1/11671	1	5	0	1
GO:0050882	BP	p	voluntary musculoskeletal movement	0/128	4/11671	1	4	0	1
GO:0038083	BP	p	peptidyl-tyrosine autophosphorylation	0/128	12/11671	1	10	0	1
GO:2000376	BP	p	positive regulation of oxygen metabolic process	0/128	1/11671	1	6	0	1
GO:0042713	BP	p	sperm ejaculation	0/128	1/11671	1	3	0	1
GO:0007625	BP	p	grooming behavior	0/128	5/11671	1	2	0	1
GO:0046833	BP	p	positive regulation of RNA export from nucleus	0/128	5/11671	1	8	0	1
GO:0033141	BP	p	positive regulation of peptidyl-serine phosphorylation of STAT protein	0/128	8/11671	1	11	0	1
GO:0006809	BP	p	nitric oxide biosynthetic process	0/128	7/11671	1	6	0	1
GO:0048268	BP	p	clathrin coat assembly	0/128	9/11671	1	7	0	1
GO:0045656	BP	p	negative regulation of monocyte differentiation	0/128	1/11671	1	9	0	1
GO:0006607	BP	p	NLS-bearing protein import into nucleus	0/128	10/11671	1	10	0	1
GO:0110076	BP	p	negative regulation of ferroptosis	0/128	1/11671	1	7	0	1
GO:0046827	BP	p	positive regulation of protein export from nucleus	0/128	5/11671	1	9	0	1
GO:0034351	BP	p	negative regulation of glial cell apoptotic process	0/128	1/11671	1	8	0	1
GO:0021836	BP	p	chemorepulsion involved in postnatal olfactory bulb interneuron migration	0/128	2/11671	1	5	0	1
GO:0046664	BP	p	dorsal closure, amnioserosa morphology change	0/128	19/11671	1	4	0	1
GO:0007502	BP	p	digestive tract mesoderm development	0/128	1/11671	1	4	0	1
GO:0006042	BP	p	glucosamine biosynthetic process	0/128	1/11671	1	7	0	1
GO:0045003	BP	p	double-strand break repair via synthesis-dependent strand annealing	0/128	5/11671	1	10	0	1
GO:0003176	BP	p	aortic valve development	0/128	1/11671	1	5	0	1
GO:0016584	BP	p	nucleosome positioning	0/128	6/11671	1	7	0	1
GO:1904234	BP	p	positive regulation of aconitate hydratase activity	0/128	1/11671	1	6	0	1
GO:0070896	BP	p	positive regulation of transposon integration	0/128	1/11671	1	8	0	1
GO:0043150	BP	p	DNA synthesis involved in double-strand break repair via homologous recombination	0/128	5/11671	1	9	0	1
GO:0001707	BP	p	mesoderm formation	0/128	18/11671	1	4	0	1
GO:0045646	BP	p	regulation of erythrocyte differentiation	0/128	1/11671	1	7	0	1
GO:0061320	BP	p	pericardial nephrocyte differentiation	0/128	7/11671	1	6	0	1
GO:0034613	BP	p	cellular protein localization	0/128	43/11671	1	4	0	1
GO:0035169	BP	p	lymph gland plasmatocyte differentiation	0/128	5/11671	1	6	0	1
GO:0043536	BP	p	positive regulation of blood vessel endothelial cell migration	0/128	5/11671	1	10	0	1
GO:0009115	BP	p	xanthine catabolic process	0/128	7/11671	1	9	0	1
GO:0060712	BP	p	spongiotrophoblast layer development	0/128	1/11671	1	4	0	1
GO:0045851	BP	p	pH reduction	0/128	1/11671	1	9	0	1
GO:0006450	BP	p	regulation of translational fidelity	0/128	4/11671	1	3	0	1
GO:0032873	BP	p	negative regulation of stress-activated MAPK cascade	0/128	2/11671	1	11	0	1
GO:0086012	BP	p	membrane depolarization during cardiac muscle cell action potential	0/128	2/11671	1	6	0	1
GO:0008543	BP	p	fibroblast growth factor receptor signaling pathway	0/128	24/11671	1	8	0	1
GO:0060219	BP	p	camera-type eye photoreceptor cell differentiation	0/128	1/11671	1	7	0	1
GO:0071333	BP	p	cellular response to glucose stimulus	0/128	21/11671	1	8	0	1
GO:0098724	BP	p	symmetric stem cell division	0/128	2/11671	1	4	0	1
GO:0097581	BP	p	lamellipodium organization	0/128	1/11671	1	6	0	1
GO:0007595	BP	p	lactation	0/128	7/11671	1	6	0	1
GO:0090389	BP	p	phagosome-lysosome fusion involved in apoptotic cell clearance	0/128	3/11671	1	9	0	1
GO:1905789	BP	p	positive regulation of detection of mechanical stimulus involved in sensory perception of touch	0/128	1/11671	1	8	0	1
GO:0001966	BP	p	thigmotaxis	0/128	3/11671	1	3	0	1
GO:0030049	BP	p	muscle filament sliding	0/128	4/11671	1	6	0	1
GO:0019344	BP	p	cysteine biosynthetic process	0/128	3/11671	1	10	0	1
GO:0010004	BP	p	gastrulation involving germ band extension	0/128	4/11671	1	6	0	1
GO:0046485	BP	p	ether lipid metabolic process	0/128	3/11671	1	5	0	1
GO:0038096	BP	p	Fc-gamma receptor signaling pathway involved in phagocytosis	0/128	9/11671	1	10	0	1
GO:0048339	BP	p	paraxial mesoderm development	0/128	1/11671	1	5	0	1
GO:0061379	BP	p	inferior colliculus development	0/128	1/11671	1	3	0	1
GO:0021530	BP	p	spinal cord oligodendrocyte cell fate specification	0/128	1/11671	1	6	0	1
GO:1902685	BP	p	positive regulation of receptor localization to synapse	0/128	2/11671	1	7	0	1
GO:0045540	BP	p	regulation of cholesterol biosynthetic process	0/128	4/11671	1	9	0	1
GO:0010991	BP	p	negative regulation of SMAD protein complex assembly	0/128	2/11671	1	8	0	1
GO:0048570	BP	p	notochord morphogenesis	0/128	4/11671	1	5	0	1
GO:0035186	BP	p	syncytial blastoderm mitotic cell cycle	0/128	12/11671	1	5	0	1
GO:0033604	BP	p	negative regulation of catecholamine secretion	0/128	2/11671	1	8	0	1
GO:0039548	BP	p	suppression by virus of host IRF3 activity	0/128	1/11671	1	12	0	1
GO:0006826	BP	p	iron ion transport	0/128	6/11671	1	8	0	1
GO:0098921	BP	p	retrograde trans-synaptic signaling by endocannabinoid	0/128	3/11671	1	8	0	1
GO:0035289	BP	p	posterior head segmentation	0/128	6/11671	1	4	0	1
GO:0050671	BP	p	positive regulation of lymphocyte proliferation	0/128	1/11671	1	8	0	1
GO:0009314	BP	p	response to radiation	0/128	4/11671	1	3	0	1
GO:0051106	BP	p	positive regulation of DNA ligation	0/128	2/11671	1	8	0	1
GO:0022406	BP	p	membrane docking	0/128	1/11671	1	2	0	1
GO:0033206	BP	p	meiotic cytokinesis	0/128	1/11671	1	5	0	1
GO:0051045	BP	p	negative regulation of membrane protein ectodomain proteolysis	0/128	4/11671	1	9	0	1
GO:0007020	BP	p	microtubule nucleation	0/128	9/11671	1	7	0	1
GO:0098535	BP	p	de novo centriole assembly involved in multi-ciliated epithelial cell differentiation	0/128	2/11671	1	8	0	1
GO:0045821	BP	p	positive regulation of glycolytic process	0/128	5/11671	1	10	0	1
GO:0045571	BP	p	negative regulation of imaginal disc growth	0/128	12/11671	1	7	0	1
GO:0050851	BP	p	antigen receptor-mediated signaling pathway	0/128	2/11671	1	9	0	1
GO:0000733	BP	p	DNA strand renaturation	0/128	4/11671	1	8	0	1
GO:0019628	BP	p	urate catabolic process	0/128	2/11671	1	6	0	1
GO:0046636	BP	p	negative regulation of alpha-beta T cell activation	0/128	1/11671	1	9	0	1
GO:0060348	BP	p	bone development	0/128	11/11671	1	4	0	1
GO:0006930	BP	p	substrate-dependent cell migration, cell extension	0/128	5/11671	1	7	0	1
GO:0002361	BP	p	CD4-positive, CD25-positive, alpha-beta regulatory T cell differentiation	0/128	1/11671	1	9	0	1
GO:0009435	BP	p	NAD biosynthetic process	0/128	6/11671	1	11	0	1
GO:0007369	BP	p	gastrulation	0/128	13/11671	1	4	0	1
GO:0048298	BP	p	positive regulation of isotype switching to IgA isotypes	0/128	5/11671	1	11	0	1
GO:0008614	BP	p	pyridoxine metabolic process	0/128	1/11671	1	6	0	1
GO:0042694	BP	p	muscle cell fate specification	0/128	4/11671	1	4	0	1
GO:0050913	BP	p	sensory perception of bitter taste	0/128	2/11671	1	7	0	1
GO:0045860	BP	p	positive regulation of protein kinase activity	0/128	25/11671	1	10	0	1
GO:0012501	BP	p	programmed cell death	0/128	8/11671	1	3	0	1
GO:0001774	BP	p	microglial cell activation	0/128	1/11671	1	6	0	1
GO:0045465	BP	p	R8 cell differentiation	0/128	1/11671	1	8	0	1
GO:0032815	BP	p	negative regulation of natural killer cell activation	0/128	1/11671	1	8	0	1
GO:0043305	BP	p	negative regulation of mast cell degranulation	0/128	1/11671	1	11	0	1
GO:1900365	BP	p	positive regulation of mRNA polyadenylation	0/128	1/11671	1	11	0	1
GO:0090107	BP	p	regulation of high-density lipoprotein particle assembly	0/128	2/11671	1	6	0	1
GO:0045940	BP	p	positive regulation of steroid metabolic process	0/128	2/11671	1	7	0	1
GO:0021513	BP	p	spinal cord dorsal/ventral patterning	0/128	3/11671	1	5	0	1
GO:2001016	BP	p	positive regulation of skeletal muscle cell differentiation	0/128	1/11671	1	9	0	1
GO:0042551	BP	p	neuron maturation	0/128	1/11671	1	5	0	1
GO:0017126	BP	p	nucleologenesis	0/128	4/11671	1	7	0	1
GO:1903475	BP	p	mitotic actomyosin contractile ring assembly	0/128	1/11671	1	10	0	1
GO:0046956	BP	p	positive phototaxis	0/128	9/11671	1	6	0	1
GO:0043048	BP	p	dolichyl monophosphate biosynthetic process	0/128	1/11671	1	7	0	1
GO:1902396	BP	p	protein localization to bicellular tight junction	0/128	2/11671	1	6	0	1
GO:0061336	BP	p	cell morphogenesis involved in Malpighian tubule morphogenesis	0/128	3/11671	1	5	0	1
GO:0035736	BP	p	cell proliferation involved in compound eye morphogenesis	0/128	1/11671	1	3	0	1
GO:0000448	BP	p	cleavage in ITS2 between 5.8S rRNA and LSU-rRNA of tricistronic rRNA transcript (SSU-rRNA, 5.8S rRNA, LSU-rRNA)	0/128	1/11671	1	11	0	1
GO:0071276	BP	p	cellular response to cadmium ion	0/128	4/11671	1	6	0	1
GO:0034721	BP	p	histone H3-K4 demethylation, trimethyl-H3-K4-specific	0/128	6/11671	1	12	0	1
GO:1900186	BP	p	negative regulation of clathrin-dependent endocytosis	0/128	1/11671	1	9	0	1
GO:0051385	BP	p	response to mineralocorticoid	0/128	1/11671	1	7	0	1
GO:0044255	BP	p	cellular lipid metabolic process	0/128	10/11671	1	4	0	1
GO:0001886	BP	p	endothelial cell morphogenesis	0/128	6/11671	1	6	0	1
GO:0042691	BP	p	positive regulation of crystal cell differentiation	0/128	5/11671	1	7	0	1
GO:0022027	BP	p	interkinetic nuclear migration	0/128	6/11671	1	6	0	1
GO:0002829	BP	p	negative regulation of type 2 immune response	0/128	1/11671	1	6	0	1
GO:2000370	BP	p	positive regulation of clathrin-dependent endocytosis	0/128	10/11671	1	9	0	1
GO:0035903	BP	p	cellular response to immobilization stress	0/128	1/11671	1	4	0	1
GO:0055057	BP	p	neuroblast division	0/128	1/11671	1	4	0	1
GO:0048071	BP	p	sex-specific pigmentation	0/128	4/11671	1	3	0	1
GO:0045766	BP	p	positive regulation of angiogenesis	0/128	18/11671	1	7	0	1
GO:0015850	BP	p	organic hydroxy compound transport	0/128	1/11671	1	5	0	1
GO:0035116	BP	p	embryonic hindlimb morphogenesis	0/128	2/11671	1	6	0	1
GO:2000348	BP	p	regulation of CD40 signaling pathway	0/128	2/11671	1	6	0	1
GO:1905618	BP	p	positive regulation of miRNA mediated inhibition of translation	0/128	7/11671	1	10	0	1
GO:0050863	BP	p	regulation of T cell activation	0/128	2/11671	1	7	0	1
GO:0043403	BP	p	skeletal muscle tissue regeneration	0/128	2/11671	1	5	0	1
GO:2001237	BP	p	negative regulation of extrinsic apoptotic signaling pathway	0/128	10/11671	1	9	0	1
GO:0042092	BP	p	type 2 immune response	0/128	1/11671	1	3	0	1
GO:0048732	BP	p	gland development	0/128	1/11671	1	4	0	1
GO:1903818	BP	p	positive regulation of voltage-gated potassium channel activity	0/128	2/11671	1	11	0	1
GO:0006123	BP	p	mitochondrial electron transport, cytochrome c to oxygen	0/128	9/11671	1	8	0	1
GO:1990481	BP	p	mRNA pseudouridine synthesis	0/128	5/11671	1	9	0	1
GO:0097070	BP	p	ductus arteriosus closure	0/128	7/11671	1	6	0	1
GO:0033299	BP	p	secretion of lysosomal enzymes	0/128	3/11671	1	9	0	1
GO:0010977	BP	p	negative regulation of neuron projection development	0/128	20/11671	1	9	0	1
GO:0006657	BP	p	CDP-choline pathway	0/128	4/11671	1	9	0	1
GO:0001974	BP	p	blood vessel remodeling	0/128	4/11671	1	3	0	1
GO:0007635	BP	p	chemosensory behavior	0/128	2/11671	1	2	0	1
GO:0006121	BP	p	mitochondrial electron transport, succinate to ubiquinone	0/128	6/11671	1	6	0	1
GO:0046931	BP	p	pore complex assembly	0/128	6/11671	1	6	0	1
GO:0030997	BP	p	regulation of centriole-centriole cohesion	0/128	1/11671	1	9	0	1
GO:0090277	BP	p	positive regulation of peptide hormone secretion	0/128	3/11671	1	9	0	1
GO:0006393	BP	p	termination of mitochondrial transcription	0/128	1/11671	1	9	0	1
GO:0007076	BP	p	mitotic chromosome condensation	0/128	29/11671	1	9	0	1
GO:0090557	BP	p	establishment of endothelial intestinal barrier	0/128	7/11671	1	7	0	1
GO:0043552	BP	p	positive regulation of phosphatidylinositol 3-kinase activity	0/128	2/11671	1	11	0	1
GO:0070498	BP	p	interleukin-1-mediated signaling pathway	0/128	9/11671	1	7	0	1
GO:0098884	BP	p	postsynaptic neurotransmitter receptor internalization	0/128	2/11671	1	10	0	1
GO:0051561	BP	p	positive regulation of mitochondrial calcium ion concentration	0/128	4/11671	1	11	0	1
GO:0051707	BP	p	response to other organism	0/128	1/11671	1	4	0	1
GO:0001941	BP	p	postsynaptic membrane organization	0/128	4/11671	1	5	0	1
GO:0018276	BP	p	isopeptide cross-linking via N6-glycyl-L-lysine	0/128	1/11671	1	9	0	1
GO:1903861	BP	p	positive regulation of dendrite extension	0/128	15/11671	1	10	0	1
GO:0031936	BP	p	negative regulation of chromatin silencing	0/128	2/11671	1	11	0	1
GO:0042490	BP	p	mechanoreceptor differentiation	0/128	2/11671	1	5	0	1
GO:0042403	BP	p	thyroid hormone metabolic process	0/128	2/11671	1	5	0	1
GO:0007072	BP	p	positive regulation of transcription involved in exit from mitosis	0/128	1/11671	1	11	0	1
GO:0061138	BP	p	morphogenesis of a branching epithelium	0/128	3/11671	1	5	0	1
GO:1902565	BP	p	positive regulation of neutrophil activation	0/128	1/11671	1	7	0	1
GO:0098773	BP	p	skin epidermis development	0/128	1/11671	1	5	0	1
GO:0043161	BP	p	proteasome-mediated ubiquitin-dependent protein catabolic process	1/128	112/11671	1	9	1	1	Eelu|00005085-RA
GO:0120193	BP	p	tight junction organization	0/128	1/11671	1	6	0	1
GO:0001956	BP	p	positive regulation of neurotransmitter secretion	0/128	3/11671	1	8	0	1
GO:0002063	BP	p	chondrocyte development	0/128	5/11671	1	4	0	1
GO:0044803	BP	p	multi-organism membrane organization	0/128	4/11671	1	5	0	1
GO:0036109	BP	p	alpha-linolenic acid metabolic process	0/128	1/11671	1	9	0	1
GO:0071409	BP	p	cellular response to cycloheximide	0/128	1/11671	1	6	0	1
GO:0009949	BP	p	polarity specification of anterior/posterior axis	0/128	2/11671	1	4	0	1
GO:0043058	BP	p	regulation of backward locomotion	0/128	4/11671	1	4	0	1
GO:0097681	BP	p	double-strand break repair via alternative nonhomologous end joining	0/128	2/11671	1	10	0	1
GO:0034382	BP	p	chylomicron remnant clearance	0/128	2/11671	1	4	0	1
GO:1905601	BP	p	negative regulation of receptor-mediated endocytosis involved in cholesterol transport	0/128	3/11671	1	10	0	1
GO:0002456	BP	p	T cell mediated immunity	0/128	3/11671	1	5	0	1
GO:0072309	BP	p	mesenchymal stem cell maintenance involved in metanephric nephron morphogenesis	0/128	1/11671	1	6	0	1
GO:0031536	BP	p	positive regulation of exit from mitosis	0/128	2/11671	1	9	0	1
GO:0035017	BP	p	cuticle pattern formation	0/128	13/11671	1	4	0	1
GO:0051383	BP	p	kinetochore organization	0/128	3/11671	1	6	0	1
GO:1904262	BP	p	negative regulation of TORC1 signaling	0/128	8/11671	1	9	0	1
GO:2000278	BP	p	regulation of DNA biosynthetic process	0/128	2/11671	1	7	0	1
GO:0007486	BP	p	imaginal disc-derived female genitalia development	0/128	4/11671	1	6	0	1
GO:0016240	BP	p	autophagosome membrane docking	0/128	2/11671	1	5	0	1
GO:0090070	BP	p	positive regulation of ribosome biogenesis	0/128	5/11671	1	6	0	1
GO:0016331	BP	p	morphogenesis of embryonic epithelium	0/128	12/11671	1	5	0	1
GO:0045804	BP	p	negative regulation of eclosion	0/128	1/11671	1	6	0	1
GO:0010840	BP	p	regulation of circadian sleep/wake cycle, wakefulness	0/128	3/11671	1	5	0	1
GO:0070433	BP	p	negative regulation of nucleotide-binding oligomerization domain containing 2 signaling pathway	0/128	1/11671	1	9	0	1
GO:0033561	BP	p	regulation of water loss via skin	0/128	4/11671	1	7	0	1
GO:0007409	BP	p	axonogenesis	0/128	75/11671	1	9	0	1
GO:0016480	BP	p	negative regulation of transcription by RNA polymerase III	0/128	3/11671	1	11	0	1
GO:0006220	BP	p	pyrimidine nucleotide metabolic process	0/128	1/11671	1	8	0	1
GO:0000294	BP	p	nuclear-transcribed mRNA catabolic process, endonucleolytic cleavage-dependent decay	0/128	1/11671	1	10	0	1
GO:0015913	BP	p	short-chain fatty acid import	0/128	2/11671	1	11	0	1
GO:0046545	BP	p	development of primary female sexual characteristics	0/128	1/11671	1	4	0	1
GO:0010608	BP	p	posttranscriptional regulation of gene expression	0/128	18/11671	1	6	0	1
GO:0032057	BP	p	negative regulation of translational initiation in response to stress	0/128	4/11671	1	10	0	1
GO:0036466	BP	p	synaptic vesicle recycling via endosome	0/128	4/11671	1	5	0	1
GO:0002183	BP	p	cytoplasmic translational initiation	0/128	1/11671	1	4	0	1
GO:0009404	BP	p	toxin metabolic process	0/128	1/11671	1	3	0	1
GO:0007530	BP	p	sex determination	0/128	9/11671	1	3	0	1
GO:0003400	BP	p	regulation of COPII vesicle coating	0/128	2/11671	1	8	0	1
GO:0014894	BP	p	response to denervation involved in regulation of muscle adaptation	0/128	3/11671	1	5	0	1
GO:0002286	BP	p	T cell activation involved in immune response	0/128	5/11671	1	6	0	1
GO:0046665	BP	p	amnioserosa maintenance	0/128	4/11671	1	6	0	1
GO:1903599	BP	p	positive regulation of autophagy of mitochondrion	0/128	1/11671	1	8	0	1
GO:0097011	BP	p	cellular response to granulocyte macrophage colony-stimulating factor stimulus	0/128	4/11671	1	6	0	1
GO:0030900	BP	p	forebrain development	0/128	8/11671	1	3	0	1
GO:0045719	BP	p	negative regulation of glycogen biosynthetic process	0/128	3/11671	1	10	0	1
GO:0016095	BP	p	polyprenol catabolic process	0/128	1/11671	1	7	0	1
GO:0032007	BP	p	negative regulation of TOR signaling	0/128	15/11671	1	8	0	1
GO:0070509	BP	p	calcium ion import	0/128	13/11671	1	9	0	1
GO:0046470	BP	p	phosphatidylcholine metabolic process	0/128	3/11671	1	7	0	1
GO:0036315	BP	p	cellular response to sterol	0/128	1/11671	1	6	0	1
GO:0016576	BP	p	histone dephosphorylation	0/128	2/11671	1	8	0	1
GO:0045986	BP	p	negative regulation of smooth muscle contraction	0/128	1/11671	1	8	0	1
GO:0031396	BP	p	regulation of protein ubiquitination	0/128	3/11671	1	9	0	1
GO:0003151	BP	p	outflow tract morphogenesis	0/128	6/11671	1	3	0	1
GO:0000350	BP	p	generation of catalytic spliceosome for second transesterification step	0/128	2/11671	1	8	0	1
GO:0046718	BP	p	viral entry into host cell	0/128	15/11671	1	5	0	1
GO:0090427	BP	p	activation of meiosis	0/128	1/11671	1	9	0	1
GO:2000819	BP	p	regulation of nucleotide-excision repair	0/128	4/11671	1	8	0	1
GO:0043950	BP	p	positive regulation of cAMP-mediated signaling	0/128	3/11671	1	8	0	1
GO:0034727	BP	p	piecemeal microautophagy of the nucleus	0/128	7/11671	1	6	0	1
GO:0048103	BP	p	somatic stem cell division	0/128	1/11671	1	4	0	1
GO:0042127	BP	p	regulation of cell population proliferation	0/128	35/11671	1	4	0	1
GO:0007490	BP	p	tergite morphogenesis	0/128	2/11671	1	4	0	1
GO:0009100	BP	p	glycoprotein metabolic process	0/128	2/11671	1	5	0	1
GO:0071875	BP	p	adrenergic receptor signaling pathway	0/128	1/11671	1	6	0	1
GO:0045428	BP	p	regulation of nitric oxide biosynthetic process	0/128	1/11671	1	7	0	1
GO:0015938	BP	p	coenzyme A catabolic process	0/128	1/11671	1	11	0	1
GO:0007144	BP	p	female meiosis I	0/128	6/11671	1	9	0	1
GO:0034103	BP	p	regulation of tissue remodeling	0/128	2/11671	1	4	0	1
GO:0072091	BP	p	regulation of stem cell proliferation	0/128	3/11671	1	5	0	1
GO:0061886	BP	p	negative regulation of mini excitatory postsynaptic potential	0/128	1/11671	1	9	0	1
GO:0044346	BP	p	fibroblast apoptotic process	0/128	1/11671	1	5	0	1
GO:0016578	BP	p	histone deubiquitination	0/128	12/11671	1	10	0	1
GO:0070085	BP	p	glycosylation	0/128	1/11671	1	2	0	1
GO:1900005	BP	p	positive regulation of serine-type endopeptidase activity	0/128	2/11671	1	11	0	1
GO:0007506	BP	p	gonadal mesoderm development	0/128	8/11671	1	5	0	1
GO:0048715	BP	p	negative regulation of oligodendrocyte differentiation	0/128	1/11671	1	10	0	1
GO:2000311	BP	p	regulation of AMPA receptor activity	0/128	5/11671	1	9	0	1
GO:0061187	BP	p	regulation of chromatin silencing at rDNA	0/128	1/11671	1	11	0	1
GO:0007563	BP	p	regulation of eclosion	0/128	1/11671	1	5	0	1
GO:0048070	BP	p	regulation of developmental pigmentation	0/128	4/11671	1	3	0	1
GO:0045466	BP	p	R7 cell differentiation	0/128	3/11671	1	8	0	1
GO:2000270	BP	p	negative regulation of fibroblast apoptotic process	0/128	1/11671	1	8	0	1
GO:0060400	BP	p	negative regulation of growth hormone receptor signaling pathway	0/128	1/11671	1	7	0	1
GO:0001501	BP	p	skeletal system development	0/128	19/11671	1	4	0	1
GO:0048808	BP	p	male genitalia morphogenesis	0/128	7/11671	1	5	0	1
GO:0048589	BP	p	developmental growth	0/128	10/11671	1	2	0	1
GO:0000961	BP	p	negative regulation of mitochondrial RNA catabolic process	0/128	1/11671	1	9	0	1
GO:0015835	BP	p	peptidoglycan transport	0/128	1/11671	1	6	0	1
GO:0016926	BP	p	protein desumoylation	0/128	2/11671	1	9	0	1
GO:0006212	BP	p	uracil catabolic process	0/128	2/11671	1	9	0	1
GO:0030212	BP	p	hyaluronan metabolic process	0/128	2/11671	1	7	0	1
GO:0097345	BP	p	mitochondrial outer membrane permeabilization	0/128	2/11671	1	11	0	1
GO:0061909	BP	p	autophagosome-lysosome fusion	0/128	4/11671	1	8	0	1
GO:0061782	BP	p	vesicle fusion with vesicle	0/128	2/11671	1	8	0	1
GO:0051222	BP	p	positive regulation of protein transport	0/128	1/11671	1	7	0	1
GO:0016558	BP	p	protein import into peroxisome matrix	0/128	6/11671	1	11	0	1
GO:0043418	BP	p	homocysteine catabolic process	0/128	4/11671	1	9	0	1
GO:1905505	BP	p	positive regulation of motile cilium assembly	0/128	1/11671	1	10	0	1
GO:0002523	BP	p	leukocyte migration involved in inflammatory response	0/128	2/11671	1	6	0	1
GO:0009953	BP	p	dorsal/ventral pattern formation	0/128	32/11671	1	4	0	1
GO:0050777	BP	p	negative regulation of immune response	0/128	1/11671	1	5	0	1
GO:0015749	BP	p	monosaccharide transmembrane transport	0/128	1/11671	1	7	0	1
GO:0007451	BP	p	dorsal/ventral lineage restriction, imaginal disc	0/128	2/11671	1	4	0	1
GO:1904261	BP	p	positive regulation of basement membrane assembly involved in embryonic body morphogenesis	0/128	3/11671	1	8	0	1
GO:0044237	BP	p	cellular metabolic process	0/128	2/11671	1	2	0	1
GO:0019878	BP	p	lysine biosynthetic process via aminoadipic acid	0/128	1/11671	1	11	0	1
GO:0045069	BP	p	regulation of viral genome replication	0/128	1/11671	1	6	0	1
GO:0008585	BP	p	female gonad development	0/128	11/11671	1	5	0	1
GO:0046386	BP	p	deoxyribose phosphate catabolic process	0/128	2/11671	1	6	0	1
GO:0000724	BP	p	double-strand break repair via homologous recombination	0/128	43/11671	1	9	0	1
GO:0090212	BP	p	negative regulation of establishment of blood-brain barrier	0/128	4/11671	1	7	0	1
GO:1905523	BP	p	positive regulation of macrophage migration	0/128	3/11671	1	9	0	1
GO:0000455	BP	p	enzyme-directed rRNA pseudouridine synthesis	0/128	3/11671	1	12	0	1
GO:0036509	BP	p	trimming of terminal mannose on B branch	0/128	2/11671	1	11	0	1
GO:0016598	BP	p	protein arginylation	0/128	1/11671	1	7	0	1
GO:0045862	BP	p	positive regulation of proteolysis	0/128	9/11671	1	8	0	1
GO:0043243	BP	p	positive regulation of protein-containing complex disassembly	0/128	4/11671	1	6	0	1
GO:0030073	BP	p	insulin secretion	0/128	7/11671	1	9	0	1
GO:0009826	BP	p	unidimensional cell growth	0/128	1/11671	1	4	0	1
GO:2000291	BP	p	regulation of myoblast proliferation	0/128	1/11671	1	5	0	1
GO:0015862	BP	p	uridine transport	0/128	1/11671	1	8	0	1
GO:0033633	BP	p	negative regulation of cell-cell adhesion mediated by integrin	0/128	1/11671	1	7	0	1
GO:0042986	BP	p	positive regulation of amyloid precursor protein biosynthetic process	0/128	4/11671	1	9	0	1
GO:2000401	BP	p	regulation of lymphocyte migration	0/128	1/11671	1	8	0	1
GO:0050766	BP	p	positive regulation of phagocytosis	0/128	8/11671	1	7	0	1
GO:0070084	BP	p	protein initiator methionine removal	0/128	4/11671	1	7	0	1
GO:0046543	BP	p	development of secondary female sexual characteristics	0/128	2/11671	1	4	0	1
GO:0090202	BP	p	gene looping	0/128	2/11671	1	7	0	1
GO:0099547	BP	p	regulation of translation at synapse, modulating synaptic transmission	0/128	1/11671	1	9	0	1
GO:0071385	BP	p	cellular response to glucocorticoid stimulus	0/128	2/11671	1	8	0	1
GO:0003289	BP	p	atrial septum primum morphogenesis	0/128	2/11671	1	5	0	1
GO:0015961	BP	p	diadenosine polyphosphate catabolic process	0/128	1/11671	1	9	0	1
GO:0044245	BP	p	polysaccharide digestion	0/128	2/11671	1	3	0	1
GO:0006082	BP	p	organic acid metabolic process	0/128	2/11671	1	3	0	1
GO:0097324	BP	p	melanocyte migration	0/128	1/11671	1	7	0	1
GO:0009753	BP	p	response to jasmonic acid	0/128	1/11671	1	5	0	1
GO:0060438	BP	p	trachea development	0/128	10/11671	1	4	0	1
GO:0045444	BP	p	fat cell differentiation	0/128	13/11671	1	4	0	1
GO:0042445	BP	p	hormone metabolic process	0/128	2/11671	1	4	0	1
GO:0097254	BP	p	renal tubular secretion	0/128	7/11671	1	5	0	1
GO:0018160	BP	p	peptidyl-pyrromethane cofactor linkage	0/128	1/11671	1	9	0	1
GO:0043703	BP	p	photoreceptor cell fate determination	0/128	6/11671	1	5	0	1
GO:0010738	BP	p	regulation of protein kinase A signaling	0/128	5/11671	1	7	0	1
GO:0032536	BP	p	regulation of cell projection size	0/128	10/11671	1	5	0	1
GO:0034720	BP	p	histone H3-K4 demethylation	0/128	6/11671	1	11	0	1
GO:0033212	BP	p	iron import into cell	0/128	1/11671	1	11	0	1
GO:0006561	BP	p	proline biosynthetic process	0/128	1/11671	1	10	0	1
GO:1901222	BP	p	regulation of NIK/NF-kappaB signaling	0/128	1/11671	1	7	0	1
GO:0034612	BP	p	response to tumor necrosis factor	0/128	10/11671	1	5	0	1
GO:0030223	BP	p	neutrophil differentiation	0/128	2/11671	1	7	0	1
GO:0006766	BP	p	vitamin metabolic process	0/128	2/11671	1	3	0	1
GO:0060468	BP	p	prevention of polyspermy	0/128	1/11671	1	6	0	1
GO:0006532	BP	p	aspartate biosynthetic process	0/128	2/11671	1	10	0	1
GO:0050427	BP	p	3'-phosphoadenosine 5'-phosphosulfate metabolic process	0/128	1/11671	1	10	0	1
GO:0014049	BP	p	positive regulation of glutamate secretion	0/128	3/11671	1	9	0	1
GO:0014067	BP	p	negative regulation of phosphatidylinositol 3-kinase signaling	0/128	6/11671	1	8	0	1
GO:2000192	BP	p	negative regulation of fatty acid transport	0/128	1/11671	1	8	0	1
GO:1905828	BP	p	regulation of prostaglandin catabolic process	0/128	7/11671	1	7	0	1
GO:0120034	BP	p	positive regulation of plasma membrane bounded cell projection assembly	0/128	1/11671	1	8	0	1
GO:0046677	BP	p	response to antibiotic	0/128	3/11671	1	3	0	1
GO:0001744	BP	p	optic lobe placode formation	0/128	1/11671	1	4	0	1
GO:0010826	BP	p	negative regulation of centrosome duplication	0/128	1/11671	1	10	0	1
GO:0032098	BP	p	regulation of appetite	0/128	9/11671	1	3	0	1
GO:1990928	BP	p	response to amino acid starvation	0/128	2/11671	1	6	0	1
GO:0031642	BP	p	negative regulation of myelination	0/128	1/11671	1	7	0	1
GO:0097242	BP	p	amyloid-beta clearance	0/128	7/11671	1	2	0	1
GO:1903611	BP	p	negative regulation of calcium-dependent ATPase activity	0/128	3/11671	1	7	0	1
GO:0099641	BP	p	anterograde axonal protein transport	0/128	2/11671	1	11	0	1
GO:0032048	BP	p	cardiolipin metabolic process	0/128	2/11671	1	8	0	1
GO:0106047	BP	p	polyamine deacetylation	0/128	2/11671	1	8	0	1
GO:0043631	BP	p	RNA polyadenylation	0/128	4/11671	1	7	0	1
GO:0060232	BP	p	delamination	0/128	3/11671	1	7	0	1
GO:0021830	BP	p	interneuron migration from the subpallium to the cortex	0/128	1/11671	1	9	0	1
GO:0010638	BP	p	positive regulation of organelle organization	0/128	1/11671	1	6	0	1
GO:1905167	BP	p	positive regulation of lysosomal protein catabolic process	0/128	2/11671	1	10	0	1
GO:0016039	BP	p	absorption of UV light	0/128	1/11671	1	3	0	1
GO:1990697	BP	p	protein depalmitoleylation	0/128	1/11671	1	8	0	1
GO:0003417	BP	p	growth plate cartilage development	0/128	1/11671	1	6	0	1
GO:0009566	BP	p	fertilization	0/128	8/11671	1	2	0	1
GO:0045964	BP	p	positive regulation of dopamine metabolic process	0/128	1/11671	1	8	0	1
GO:1904668	BP	p	positive regulation of ubiquitin protein ligase activity	0/128	8/11671	1	12	0	1
GO:0010762	BP	p	regulation of fibroblast migration	0/128	2/11671	1	7	0	1
GO:1904851	BP	p	positive regulation of establishment of protein localization to telomere	0/128	4/11671	1	8	0	1
GO:1903553	BP	p	positive regulation of extracellular exosome assembly	0/128	3/11671	1	8	0	1
GO:1990896	BP	p	protein localization to cell cortex of cell tip	0/128	1/11671	1	7	0	1
GO:0002011	BP	p	morphogenesis of an epithelial sheet	0/128	5/11671	1	5	0	1
GO:0019388	BP	p	galactose catabolic process	0/128	2/11671	1	7	0	1
GO:0002250	BP	p	adaptive immune response	0/128	12/11671	1	3	0	1
GO:0032000	BP	p	positive regulation of fatty acid beta-oxidation	0/128	1/11671	1	9	0	1
GO:0070327	BP	p	thyroid hormone transport	0/128	1/11671	1	5	0	1
GO:0000957	BP	p	mitochondrial RNA catabolic process	0/128	1/11671	1	8	0	1
GO:1902747	BP	p	negative regulation of lens fiber cell differentiation	0/128	1/11671	1	7	0	1
GO:0045610	BP	p	regulation of hemocyte differentiation	0/128	6/11671	1	5	0	1
GO:0032510	BP	p	endosome to lysosome transport via multivesicular body sorting pathway	0/128	4/11671	1	7	0	1
GO:1900126	BP	p	negative regulation of hyaluronan biosynthetic process	0/128	1/11671	1	9	0	1
GO:0048513	BP	p	animal organ development	0/128	5/11671	1	3	0	1
GO:0002024	BP	p	diet induced thermogenesis	0/128	2/11671	1	3	0	1
GO:0046952	BP	p	ketone body catabolic process	0/128	2/11671	1	5	0	1
GO:0010998	BP	p	regulation of translational initiation by eIF2 alpha phosphorylation	0/128	18/11671	1	10	0	1
GO:0006465	BP	p	signal peptide processing	0/128	12/11671	1	7	0	1
GO:0002224	BP	p	toll-like receptor signaling pathway	0/128	14/11671	1	6	0	1
GO:0043570	BP	p	maintenance of DNA repeat elements	0/128	2/11671	1	7	0	1
GO:0050906	BP	p	detection of stimulus involved in sensory perception	0/128	1/11671	1	3	0	1
GO:0042275	BP	p	error-free postreplication DNA repair	0/128	1/11671	1	9	0	1
GO:0042182	BP	p	ketone catabolic process	0/128	1/11671	1	4	0	1
GO:0086005	BP	p	ventricular cardiac muscle cell action potential	0/128	1/11671	1	7	0	1
GO:0032486	BP	p	Rap protein signal transduction	0/128	4/11671	1	8	0	1
GO:0008033	BP	p	tRNA processing	0/128	13/11671	1	9	0	1
GO:0046487	BP	p	glyoxylate metabolic process	0/128	11/11671	1	7	0	1
GO:0061301	BP	p	cerebellum vasculature morphogenesis	0/128	1/11671	1	3	0	1
GO:0033499	BP	p	galactose catabolic process via UDP-galactose	0/128	6/11671	1	8	0	1
GO:0048567	BP	p	ectodermal digestive tract morphogenesis	0/128	1/11671	1	5	0	1
GO:0001942	BP	p	hair follicle development	0/128	9/11671	1	4	0	1
GO:0090316	BP	p	positive regulation of intracellular protein transport	0/128	7/11671	1	8	0	1
GO:0070544	BP	p	histone H3-K36 demethylation	0/128	5/11671	1	11	0	1
GO:0021915	BP	p	neural tube development	0/128	13/11671	1	5	0	1
GO:0036336	BP	p	dendritic cell migration	0/128	2/11671	1	6	0	1
GO:0061512	BP	p	protein localization to cilium	0/128	15/11671	1	6	0	1
GO:0042386	BP	p	hemocyte differentiation	0/128	2/11671	1	4	0	1
GO:0006487	BP	p	protein N-linked glycosylation	0/128	34/11671	1	8	0	1
GO:0015882	BP	p	L-ascorbic acid transmembrane transport	0/128	1/11671	1	9	0	1
GO:0001762	BP	p	beta-alanine transport	0/128	4/11671	1	10	0	1
GO:1902414	BP	p	protein localization to cell junction	0/128	2/11671	1	4	0	1
GO:0001306	BP	p	age-dependent response to oxidative stress	0/128	3/11671	1	4	0	1
GO:0021654	BP	p	rhombomere boundary formation	0/128	1/11671	1	4	0	1
GO:1904879	BP	p	positive regulation of calcium ion transmembrane transport via high voltage-gated calcium channel	0/128	1/11671	1	10	0	1
GO:0031129	BP	p	inductive cell-cell signaling	0/128	1/11671	1	3	0	1
GO:0042908	BP	p	xenobiotic transport	0/128	17/11671	1	4	0	1
GO:0010887	BP	p	negative regulation of cholesterol storage	0/128	7/11671	1	7	0	1
GO:0033234	BP	p	negative regulation of protein sumoylation	0/128	5/11671	1	10	0	1
GO:0055060	BP	p	asymmetric neuroblast division resulting in ganglion mother cell formation	0/128	1/11671	1	6	0	1
GO:0007276	BP	p	gamete generation	0/128	5/11671	1	3	0	1
GO:1903546	BP	p	protein localization to photoreceptor outer segment	0/128	1/11671	1	8	0	1
GO:0042424	BP	p	catecholamine catabolic process	0/128	1/11671	1	7	0	1
GO:0006544	BP	p	glycine metabolic process	0/128	4/11671	1	9	0	1
GO:0000381	BP	p	regulation of alternative mRNA splicing, via spliceosome	0/128	62/11671	1	10	0	1
GO:0035320	BP	p	imaginal disc-derived wing hair site selection	0/128	1/11671	1	6	0	1
GO:0014010	BP	p	Schwann cell proliferation	0/128	1/11671	1	4	0	1
GO:0015015	BP	p	heparan sulfate proteoglycan biosynthetic process, enzymatic modification	0/128	1/11671	1	8	0	1
GO:0061331	BP	p	epithelial cell proliferation involved in Malpighian tubule morphogenesis	0/128	9/11671	1	5	0	1
GO:0051661	BP	p	maintenance of centrosome location	0/128	3/11671	1	6	0	1
GO:0071816	BP	p	tail-anchored membrane protein insertion into ER membrane	0/128	3/11671	1	9	0	1
GO:0007503	BP	p	fat body development	0/128	1/11671	1	4	0	1
GO:0007187	BP	p	G protein-coupled receptor signaling pathway, coupled to cyclic nucleotide second messenger	0/128	13/11671	1	6	0	1
GO:0098713	BP	p	leucine import across plasma membrane	0/128	1/11671	1	11	0	1
GO:0006090	BP	p	pyruvate metabolic process	0/128	12/11671	1	7	0	1
GO:0046069	BP	p	cGMP catabolic process	0/128	1/11671	1	11	0	1
GO:0016236	BP	p	macroautophagy	0/128	28/11671	1	5	0	1
GO:1902042	BP	p	negative regulation of extrinsic apoptotic signaling pathway via death domain receptors	0/128	3/11671	1	10	0	1
GO:0035265	BP	p	organ growth	0/128	5/11671	1	3	0	1
GO:0032436	BP	p	positive regulation of proteasomal ubiquitin-dependent protein catabolic process	0/128	45/11671	1	11	0	1
GO:0006839	BP	p	mitochondrial transport	0/128	13/11671	1	4	0	1
GO:0036152	BP	p	phosphatidylethanolamine acyl-chain remodeling	0/128	2/11671	1	8	0	1
GO:0000466	BP	p	maturation of 5.8S rRNA from tricistronic rRNA transcript (SSU-rRNA, 5.8S rRNA, LSU-rRNA)	0/128	5/11671	1	11	0	1
GO:0046662	BP	p	regulation of oviposition	0/128	3/11671	1	4	0	1
GO:0070286	BP	p	axonemal dynein complex assembly	0/128	17/11671	1	7	0	1
GO:0000964	BP	p	mitochondrial RNA 5'-end processing	0/128	1/11671	1	9	0	1
GO:0010458	BP	p	exit from mitosis	0/128	9/11671	1	5	0	1
GO:0048280	BP	p	vesicle fusion with Golgi apparatus	0/128	7/11671	1	8	0	1
GO:0031453	BP	p	positive regulation of heterochromatin assembly	0/128	1/11671	1	11	0	1
GO:0045947	BP	p	negative regulation of translational initiation	0/128	8/11671	1	9	0	1
GO:0048150	BP	p	behavioral response to ether	0/128	2/11671	1	3	0	1
GO:0032964	BP	p	collagen biosynthetic process	0/128	3/11671	1	3	0	1
GO:0033184	BP	p	positive regulation of histone ubiquitination	0/128	2/11671	1	11	0	1
GO:1904694	BP	p	negative regulation of vascular smooth muscle contraction	0/128	2/11671	1	9	0	1
GO:0010529	BP	p	negative regulation of transposition	0/128	3/11671	1	5	0	1
GO:0008356	BP	p	asymmetric cell division	0/128	12/11671	1	3	0	1
GO:0045175	BP	p	basal protein localization	0/128	12/11671	1	4	0	1
GO:0051447	BP	p	negative regulation of meiotic cell cycle	0/128	3/11671	1	6	0	1
GO:0009450	BP	p	gamma-aminobutyric acid catabolic process	0/128	1/11671	1	8	0	1
GO:0098742	BP	p	cell-cell adhesion via plasma-membrane adhesion molecules	0/128	3/11671	1	4	0	1
GO:0045900	BP	p	negative regulation of translational elongation	0/128	1/11671	1	9	0	1
GO:0035024	BP	p	negative regulation of Rho protein signal transduction	0/128	3/11671	1	10	0	1
GO:0045040	BP	p	protein insertion into mitochondrial outer membrane	0/128	1/11671	1	10	0	1
GO:0072593	BP	p	reactive oxygen species metabolic process	0/128	11/11671	1	3	0	1
GO:2000001	BP	p	regulation of DNA damage checkpoint	0/128	8/11671	1	7	0	1
GO:0002821	BP	p	positive regulation of adaptive immune response	0/128	6/11671	1	6	0	1
GO:0002906	BP	p	negative regulation of mature B cell apoptotic process	0/128	3/11671	1	11	0	1
GO:0010623	BP	p	programmed cell death involved in cell development	0/128	4/11671	1	4	0	1
GO:0051625	BP	p	epinephrine uptake	0/128	2/11671	1	8	0	1
GO:0043215	BP	p	daunorubicin transport	0/128	1/11671	1	7	0	1
GO:0070252	BP	p	actin-mediated cell contraction	0/128	2/11671	1	4	0	1
GO:0006672	BP	p	ceramide metabolic process	0/128	7/11671	1	7	0	1
GO:0006903	BP	p	vesicle targeting	0/128	1/11671	1	2	0	1
GO:0051782	BP	p	negative regulation of cell division	0/128	16/11671	1	5	0	1
GO:0035234	BP	p	ectopic germ cell programmed cell death	0/128	6/11671	1	5	0	1
GO:0045314	BP	p	regulation of compound eye photoreceptor development	0/128	3/11671	1	10	0	1
GO:1905289	BP	p	regulation of CAMKK-AMPK signaling cascade	0/128	1/11671	1	8	0	1
GO:0032730	BP	p	positive regulation of interleukin-1 alpha production	0/128	1/11671	1	7	0	1
GO:0035210	BP	p	prepupal development	0/128	1/11671	1	5	0	1
GO:0060017	BP	p	parathyroid gland development	0/128	1/11671	1	5	0	1
GO:1905910	BP	p	negative regulation of dauer entry	0/128	1/11671	1	9	0	1
GO:0070130	BP	p	negative regulation of mitochondrial translation	0/128	1/11671	1	9	0	1
GO:0006848	BP	p	pyruvate transport	0/128	2/11671	1	9	0	1
GO:0006833	BP	p	water transport	0/128	4/11671	1	5	0	1
GO:0150008	BP	p	bulk synaptic vesicle endocytosis	0/128	6/11671	1	8	0	1
GO:0007174	BP	p	epidermal growth factor catabolic process	0/128	1/11671	1	9	0	1
GO:0035329	BP	p	hippo signaling	0/128	9/11671	1	6	0	1
GO:0001975	BP	p	response to amphetamine	0/128	4/11671	1	6	0	1
GO:0060339	BP	p	negative regulation of type I interferon-mediated signaling pathway	0/128	5/11671	1	8	0	1
GO:0042149	BP	p	cellular response to glucose starvation	0/128	21/11671	1	7	0	1
GO:0036289	BP	p	peptidyl-serine autophosphorylation	0/128	1/11671	1	10	0	1
GO:0021680	BP	p	cerebellar Purkinje cell layer development	0/128	4/11671	1	3	0	1
GO:0010157	BP	p	response to chlorate	0/128	1/11671	1	4	0	1
GO:1903351	BP	p	cellular response to dopamine	0/128	3/11671	1	8	0	1
GO:0002639	BP	p	positive regulation of immunoglobulin production	0/128	3/11671	1	7	0	1
GO:0007473	BP	p	wing disc proximal/distal pattern formation	0/128	1/11671	1	6	0	1
GO:0032264	BP	p	IMP salvage	0/128	2/11671	1	12	0	1
GO:0006415	BP	p	translational termination	0/128	3/11671	1	7	0	1
GO:0034440	BP	p	lipid oxidation	0/128	1/11671	1	6	0	1
GO:0008062	BP	p	eclosion rhythm	0/128	3/11671	1	4	0	1
GO:0007612	BP	p	learning	0/128	36/11671	1	6	0	1
GO:0050685	BP	p	positive regulation of mRNA processing	0/128	2/11671	1	9	0	1
GO:1904706	BP	p	negative regulation of vascular smooth muscle cell proliferation	0/128	1/11671	1	7	0	1
GO:1903422	BP	p	negative regulation of synaptic vesicle recycling	0/128	3/11671	1	8	0	1
GO:0001657	BP	p	ureteric bud development	0/128	6/11671	1	8	0	1
GO:0060413	BP	p	atrial septum morphogenesis	0/128	1/11671	1	4	0	1
GO:0010804	BP	p	negative regulation of tumor necrosis factor-mediated signaling pathway	0/128	4/11671	1	8	0	1
GO:0048205	BP	p	COPI coating of Golgi vesicle	0/128	1/11671	1	8	0	1
GO:0016525	BP	p	negative regulation of angiogenesis	0/128	7/11671	1	8	0	1
GO:1901796	BP	p	regulation of signal transduction by p53 class mediator	0/128	21/11671	1	7	0	1
GO:0070816	BP	p	phosphorylation of RNA polymerase II C-terminal domain	0/128	6/11671	1	11	0	1
GO:0043113	BP	p	receptor clustering	0/128	21/11671	1	6	0	1
GO:0051453	BP	p	regulation of intracellular pH	0/128	11/11671	1	10	0	1
GO:0030435	BP	p	sporulation resulting in formation of a cellular spore	0/128	5/11671	1	4	0	1
GO:0006551	BP	p	leucine metabolic process	0/128	1/11671	1	8	0	1
GO:0007307	BP	p	eggshell chorion gene amplification	0/128	6/11671	1	9	0	1
GO:0043586	BP	p	tongue development	0/128	2/11671	1	5	0	1
GO:2000243	BP	p	positive regulation of reproductive process	0/128	1/11671	1	4	0	1
GO:0061614	BP	p	pri-miRNA transcription by RNA polymerase II	0/128	2/11671	1	11	0	1
GO:0120176	BP	p	positive regulation of torso signaling pathway	0/128	1/11671	1	7	0	1
GO:0043518	BP	p	negative regulation of DNA damage response, signal transduction by p53 class mediator	0/128	8/11671	1	9	0	1
GO:0046600	BP	p	negative regulation of centriole replication	0/128	2/11671	1	11	0	1
GO:0033687	BP	p	osteoblast proliferation	0/128	3/11671	1	3	0	1
GO:0060065	BP	p	uterus development	0/128	2/11671	1	4	0	1
GO:0060620	BP	p	regulation of cholesterol import	0/128	1/11671	1	8	0	1
GO:0006661	BP	p	phosphatidylinositol biosynthetic process	0/128	24/11671	1	8	0	1
GO:0140300	BP	p	serine import into mitochondrion	0/128	2/11671	1	11	0	1
GO:0021960	BP	p	anterior commissure morphogenesis	0/128	1/11671	1	12	0	1
GO:0015786	BP	p	UDP-glucose transmembrane transport	0/128	3/11671	1	8	0	1
GO:0009820	BP	p	alkaloid metabolic process	0/128	5/11671	1	4	0	1
GO:0030513	BP	p	positive regulation of BMP signaling pathway	0/128	21/11671	1	12	0	1
GO:0008584	BP	p	male gonad development	0/128	28/11671	1	5	0	1
GO:0016360	BP	p	sensory organ precursor cell fate determination	0/128	11/11671	1	5	0	1
GO:0031343	BP	p	positive regulation of cell killing	0/128	2/11671	1	5	0	1
GO:0043589	BP	p	skin morphogenesis	0/128	3/11671	1	4	0	1
GO:0061056	BP	p	sclerotome development	0/128	1/11671	1	5	0	1
GO:0061763	BP	p	multivesicular body-lysosome fusion	0/128	1/11671	1	7	0	1
GO:0048142	BP	p	germarium-derived cystoblast division	0/128	8/11671	1	5	0	1
GO:0009098	BP	p	leucine biosynthetic process	0/128	1/11671	1	9	0	1
GO:0006999	BP	p	nuclear pore organization	0/128	12/11671	1	6	0	1
GO:0030307	BP	p	positive regulation of cell growth	0/128	34/11671	1	6	0	1
GO:1904465	BP	p	negative regulation of matrix metallopeptidase secretion	0/128	1/11671	1	9	0	1
GO:0019442	BP	p	tryptophan catabolic process to acetyl-CoA	0/128	1/11671	1	12	0	1
GO:0045591	BP	p	positive regulation of regulatory T cell differentiation	0/128	1/11671	1	10	0	1
GO:0051788	BP	p	response to misfolded protein	0/128	2/11671	1	5	0	1
GO:0014012	BP	p	peripheral nervous system axon regeneration	0/128	5/11671	1	9	0	1
GO:0016255	BP	p	attachment of GPI anchor to protein	0/128	8/11671	1	7	0	1
GO:0090140	BP	p	regulation of mitochondrial fission	0/128	5/11671	1	7	0	1
GO:0016556	BP	p	mRNA modification	0/128	3/11671	1	8	0	1
GO:0000303	BP	p	response to superoxide	0/128	3/11671	1	6	0	1
GO:0045859	BP	p	regulation of protein kinase activity	0/128	11/11671	1	9	0	1
GO:0031666	BP	p	positive regulation of lipopolysaccharide-mediated signaling pathway	0/128	4/11671	1	7	0	1
GO:1902946	BP	p	protein localization to early endosome	0/128	2/11671	1	7	0	1
GO:0050765	BP	p	negative regulation of phagocytosis	0/128	1/11671	1	7	0	1
GO:0010564	BP	p	regulation of cell cycle process	0/128	4/11671	1	5	0	1
GO:0010801	BP	p	negative regulation of peptidyl-threonine phosphorylation	0/128	8/11671	1	10	0	1
GO:2000017	BP	p	positive regulation of determination of dorsal identity	0/128	1/11671	1	6	0	1
GO:0021882	BP	p	regulation of transcription from RNA polymerase II promoter involved in forebrain neuron fate commitment	0/128	1/11671	1	12	0	1
GO:1901339	BP	p	regulation of store-operated calcium channel activity	0/128	1/11671	1	10	0	1
GO:0008210	BP	p	estrogen metabolic process	0/128	4/11671	1	6	0	1
GO:0035330	BP	p	regulation of hippo signaling	0/128	2/11671	1	7	0	1
GO:0042446	BP	p	hormone biosynthetic process	0/128	2/11671	1	5	0	1
GO:0045321	BP	p	leukocyte activation	0/128	4/11671	1	3	0	1
GO:0070651	BP	p	nonfunctional rRNA decay	0/128	1/11671	1	10	0	1
GO:0051598	BP	p	meiotic recombination checkpoint	0/128	5/11671	1	9	0	1
GO:0006573	BP	p	valine metabolic process	0/128	1/11671	1	8	0	1
GO:0002537	BP	p	nitric oxide production involved in inflammatory response	0/128	3/11671	1	3	0	1
GO:0001711	BP	p	endodermal cell fate commitment	0/128	3/11671	1	5	0	1
GO:1902808	BP	p	positive regulation of cell cycle G1/S phase transition	0/128	4/11671	1	8	0	1
GO:0048008	BP	p	platelet-derived growth factor receptor signaling pathway	0/128	5/11671	1	8	0	1
GO:0030953	BP	p	astral microtubule organization	0/128	3/11671	1	8	0	1
GO:1905719	BP	p	protein localization to perinuclear region of cytoplasm	0/128	1/11671	1	4	0	1
GO:0051131	BP	p	chaperone-mediated protein complex assembly	0/128	7/11671	1	7	0	1
GO:0097753	BP	p	membrane bending	0/128	2/11671	1	5	0	1
GO:0007400	BP	p	neuroblast fate determination	0/128	14/11671	1	5	0	1
GO:0032148	BP	p	activation of protein kinase B activity	0/128	3/11671	1	12	0	1
GO:0042247	BP	p	establishment of planar polarity of follicular epithelium	0/128	1/11671	1	5	0	1
GO:0090364	BP	p	regulation of proteasome assembly	0/128	3/11671	1	6	0	1
GO:0030201	BP	p	heparan sulfate proteoglycan metabolic process	0/128	4/11671	1	7	0	1
GO:0061621	BP	p	canonical glycolysis	0/128	6/11671	1	15	0	1
GO:0006907	BP	p	pinocytosis	0/128	2/11671	1	6	0	1
GO:0038180	BP	p	nerve growth factor signaling pathway	0/128	4/11671	1	7	0	1
GO:0032570	BP	p	response to progesterone	0/128	6/11671	1	6	0	1
GO:0120162	BP	p	positive regulation of cold-induced thermogenesis	0/128	17/11671	1	5	0	1
GO:0051754	BP	p	meiotic sister chromatid cohesion, centromeric	0/128	1/11671	1	8	0	1
GO:0032469	BP	p	endoplasmic reticulum calcium ion homeostasis	0/128	9/11671	1	10	0	1
GO:0014829	BP	p	vascular smooth muscle contraction	0/128	1/11671	1	9	0	1
GO:0043420	BP	p	anthranilate metabolic process	0/128	5/11671	1	8	0	1
GO:1903011	BP	p	negative regulation of bone development	0/128	3/11671	1	6	0	1
GO:1990266	BP	p	neutrophil migration	0/128	4/11671	1	8	0	1
GO:1905786	BP	p	positive regulation of anaphase-promoting complex-dependent catabolic process	0/128	4/11671	1	12	0	1
GO:0044089	BP	p	positive regulation of cellular component biogenesis	0/128	2/11671	1	5	0	1
GO:0007586	BP	p	digestion	0/128	67/11671	1	2	0	1
GO:0006556	BP	p	S-adenosylmethionine biosynthetic process	0/128	4/11671	1	6	0	1
GO:0030162	BP	p	regulation of proteolysis	0/128	10/11671	1	6	0	1
GO:0046098	BP	p	guanine metabolic process	0/128	3/11671	1	8	0	1
GO:0007626	BP	p	locomotory behavior	0/128	44/11671	1	2	0	1
GO:0036462	BP	p	TRAIL-activated apoptotic signaling pathway	0/128	3/11671	1	8	0	1
GO:0051099	BP	p	positive regulation of binding	0/128	1/11671	1	4	0	1
GO:0002940	BP	p	tRNA N2-guanine methylation	0/128	1/11671	1	12	0	1
GO:0070172	BP	p	positive regulation of tooth mineralization	0/128	1/11671	1	8	0	1
GO:0120009	BP	p	intermembrane lipid transfer	0/128	8/11671	1	6	0	1
GO:2000628	BP	p	regulation of miRNA metabolic process	0/128	8/11671	1	7	0	1
GO:1990791	BP	p	dorsal root ganglion development	0/128	1/11671	1	5	0	1
GO:1902187	BP	p	negative regulation of viral release from host cell	0/128	1/11671	1	7	0	1
GO:0042401	BP	p	cellular biogenic amine biosynthetic process	0/128	2/11671	1	7	0	1
GO:0061889	BP	p	negative regulation of astrocyte activation	0/128	1/11671	1	11	0	1
GO:0034184	BP	p	positive regulation of maintenance of mitotic sister chromatid cohesion	0/128	3/11671	1	11	0	1
GO:0030101	BP	p	natural killer cell activation	0/128	2/11671	1	5	0	1
GO:0050919	BP	p	negative chemotaxis	0/128	5/11671	1	4	0	1
GO:0061518	BP	p	microglial cell proliferation	0/128	2/11671	1	5	0	1
GO:0051602	BP	p	response to electrical stimulus	0/128	3/11671	1	3	0	1
GO:0090251	BP	p	protein localization involved in establishment of planar polarity	0/128	7/11671	1	5	0	1
GO:2001240	BP	p	negative regulation of extrinsic apoptotic signaling pathway in absence of ligand	0/128	4/11671	1	10	0	1
GO:0034629	BP	p	cellular protein-containing complex localization	0/128	4/11671	1	5	0	1
GO:0106227	BP	p	peptidyl-lysine glutarylation	0/128	2/11671	1	8	0	1
GO:0044029	BP	p	hypomethylation of CpG island	0/128	1/11671	1	9	0	1
GO:2000310	BP	p	regulation of NMDA receptor activity	0/128	4/11671	1	9	0	1
GO:0042683	BP	p	negative regulation of compound eye cone cell fate specification	0/128	3/11671	1	8	0	1
GO:0030097	BP	p	hemopoiesis	0/128	19/11671	1	5	0	1
GO:0055015	BP	p	ventricular cardiac muscle cell development	0/128	3/11671	1	7	0	1
GO:0006269	BP	p	DNA replication, synthesis of RNA primer	0/128	3/11671	1	8	0	1
GO:0007215	BP	p	glutamate receptor signaling pathway	0/128	4/11671	1	6	0	1
GO:0071398	BP	p	cellular response to fatty acid	0/128	4/11671	1	6	0	1
GO:2001242	BP	p	regulation of intrinsic apoptotic signaling pathway	0/128	1/11671	1	8	0	1
GO:1905224	BP	p	clathrin-coated pit assembly	0/128	2/11671	1	6	0	1
GO:0098780	BP	p	response to mitochondrial depolarisation	0/128	1/11671	1	4	0	1
GO:0006479	BP	p	protein methylation	0/128	11/11671	1	8	0	1
GO:0061364	BP	p	apoptotic process involved in luteolysis	0/128	3/11671	1	6	0	1
GO:0060327	BP	p	cytoplasmic actin-based contraction involved in cell motility	0/128	2/11671	1	5	0	1
GO:0097380	BP	p	dorsal spinal cord interneuron anterior axon guidance	0/128	1/11671	1	8	0	1
GO:0006941	BP	p	striated muscle contraction	0/128	9/11671	1	5	0	1
GO:0048069	BP	p	eye pigmentation	0/128	2/11671	1	3	0	1
GO:1904049	BP	p	negative regulation of spontaneous neurotransmitter secretion	0/128	1/11671	1	9	0	1
GO:0071380	BP	p	cellular response to prostaglandin E stimulus	0/128	3/11671	1	8	0	1
GO:0034766	BP	p	negative regulation of ion transmembrane transport	0/128	3/11671	1	7	0	1
GO:0030500	BP	p	regulation of bone mineralization	0/128	4/11671	1	6	0	1
GO:0031175	BP	p	neuron projection development	0/128	41/11671	1	6	0	1
GO:0022404	BP	p	molting cycle process	0/128	1/11671	1	2	0	1
GO:0071479	BP	p	cellular response to ionizing radiation	0/128	9/11671	1	6	0	1
GO:0019358	BP	p	nicotinate nucleotide salvage	0/128	1/11671	1	11	0	1
GO:0044770	BP	p	cell cycle phase transition	0/128	4/11671	1	3	0	1
GO:0030643	BP	p	cellular phosphate ion homeostasis	0/128	1/11671	1	9	0	1
GO:0051639	BP	p	actin filament network formation	0/128	10/11671	1	6	0	1
GO:0045989	BP	p	positive regulation of striated muscle contraction	0/128	15/11671	1	8	0	1
GO:0048739	BP	p	cardiac muscle fiber development	0/128	6/11671	1	7	0	1
GO:0042701	BP	p	progesterone secretion	0/128	1/11671	1	10	0	1
GO:0099054	BP	p	presynapse assembly	0/128	7/11671	1	5	0	1
GO:2000303	BP	p	regulation of ceramide biosynthetic process	0/128	1/11671	1	8	0	1
GO:1905867	BP	p	epididymis development	0/128	1/11671	1	4	0	1
GO:0045445	BP	p	myoblast differentiation	0/128	4/11671	1	4	0	1
GO:0022410	BP	p	circadian sleep/wake cycle process	0/128	3/11671	1	4	0	1
GO:0048714	BP	p	positive regulation of oligodendrocyte differentiation	0/128	2/11671	1	10	0	1
GO:0086027	BP	p	AV node cell to bundle of His cell signaling	0/128	2/11671	1	5	0	1
GO:1904951	BP	p	positive regulation of establishment of protein localization	0/128	6/11671	1	6	0	1
GO:0000289	BP	p	nuclear-transcribed mRNA poly(A) tail shortening	0/128	10/11671	1	10	0	1
GO:0071922	BP	p	regulation of cohesin loading	0/128	4/11671	1	9	0	1
GO:0021688	BP	p	cerebellar molecular layer formation	0/128	1/11671	1	3	0	1
GO:0032289	BP	p	central nervous system myelin formation	0/128	3/11671	1	7	0	1
GO:1901741	BP	p	positive regulation of myoblast fusion	0/128	2/11671	1	9	0	1
GO:0034698	BP	p	response to gonadotropin	0/128	1/11671	1	5	0	1
GO:2000574	BP	p	regulation of microtubule motor activity	0/128	4/11671	1	5	0	1
GO:0060693	BP	p	regulation of branching involved in salivary gland morphogenesis	0/128	2/11671	1	6	0	1
GO:0045132	BP	p	meiotic chromosome segregation	0/128	6/11671	1	4	0	1
GO:0010971	BP	p	positive regulation of G2/M transition of mitotic cell cycle	0/128	4/11671	1	9	0	1
GO:0002479	BP	p	antigen processing and presentation of exogenous peptide antigen via MHC class I, TAP-dependent	0/128	4/11671	1	6	0	1
GO:0060548	BP	p	negative regulation of cell death	0/128	33/11671	1	5	0	1
GO:1903539	BP	p	protein localization to postsynaptic membrane	0/128	1/11671	1	6	0	1
GO:1905168	BP	p	positive regulation of double-strand break repair via homologous recombination	0/128	7/11671	1	10	0	1
GO:0061063	BP	p	positive regulation of nematode larval development	0/128	2/11671	1	7	0	1
GO:0071578	BP	p	zinc ion import across plasma membrane	0/128	2/11671	1	10	0	1
GO:0061040	BP	p	female gonad morphogenesis	0/128	4/11671	1	5	0	1
GO:0008206	BP	p	bile acid metabolic process	0/128	7/11671	1	7	0	1
GO:0021612	BP	p	facial nerve structural organization	0/128	1/11671	1	4	0	1
GO:0060050	BP	p	positive regulation of protein glycosylation	0/128	4/11671	1	9	0	1
GO:0061357	BP	p	positive regulation of Wnt protein secretion	0/128	3/11671	1	9	0	1
GO:0051664	BP	p	nuclear pore localization	0/128	1/11671	1	6	0	1
GO:0010918	BP	p	positive regulation of mitochondrial membrane potential	0/128	3/11671	1	5	0	1
GO:0050663	BP	p	cytokine secretion	0/128	2/11671	1	9	0	1
GO:0006183	BP	p	GTP biosynthetic process	0/128	8/11671	1	11	0	1
GO:0007015	BP	p	actin filament organization	0/128	69/11671	1	5	0	1
GO:2000463	BP	p	positive regulation of excitatory postsynaptic potential	0/128	10/11671	1	8	0	1
GO:0035208	BP	p	positive regulation of hemocyte proliferation	0/128	10/11671	1	6	0	1
GO:0018095	BP	p	protein polyglutamylation	0/128	13/11671	1	9	0	1
GO:0061864	BP	p	basement membrane constituent secretion	0/128	2/11671	1	7	0	1
GO:0150099	BP	p	neuron-glial cell signaling	0/128	4/11671	1	4	0	1
GO:0048804	BP	p	imaginal disc-derived female genitalia morphogenesis	0/128	1/11671	1	7	0	1
GO:0044794	BP	p	positive regulation by host of viral process	0/128	5/11671	1	6	0	1
GO:0042435	BP	p	indole-containing compound biosynthetic process	0/128	6/11671	1	5	0	1
GO:0031669	BP	p	cellular response to nutrient levels	0/128	4/11671	1	5	0	1
GO:0010566	BP	p	regulation of ketone biosynthetic process	0/128	1/11671	1	6	0	1
GO:0071034	BP	p	CUT catabolic process	0/128	4/11671	1	9	0	1
GO:1900245	BP	p	positive regulation of MDA-5 signaling pathway	0/128	1/11671	1	9	0	1
GO:2000497	BP	p	positive regulation of cell proliferation involved in compound eye morphogenesis	0/128	1/11671	1	7	0	1
GO:0007249	BP	p	I-kappaB kinase/NF-kappaB signaling	0/128	8/11671	1	6	0	1
GO:0055093	BP	p	response to hyperoxia	0/128	7/11671	1	5	0	1
GO:0046660	BP	p	female sex differentiation	0/128	4/11671	1	4	0	1
GO:0000712	BP	p	resolution of meiotic recombination intermediates	0/128	18/11671	1	5	0	1
GO:0007041	BP	p	lysosomal transport	0/128	14/11671	1	5	0	1
GO:0032364	BP	p	oxygen homeostasis	0/128	3/11671	1	6	0	1
GO:0048678	BP	p	response to axon injury	0/128	14/11671	1	4	0	1
GO:0060762	BP	p	regulation of branching involved in mammary gland duct morphogenesis	0/128	1/11671	1	6	0	1
GO:0048729	BP	p	tissue morphogenesis	0/128	2/11671	1	3	0	1
GO:0048681	BP	p	negative regulation of axon regeneration	0/128	3/11671	1	11	0	1
GO:0032760	BP	p	positive regulation of tumor necrosis factor production	0/128	11/11671	1	7	0	1
GO:0007017	BP	p	microtubule-based process	0/128	28/11671	1	2	0	1
GO:0009688	BP	p	abscisic acid biosynthetic process	0/128	9/11671	1	9	0	1
GO:0032497	BP	p	detection of lipopolysaccharide	0/128	9/11671	1	6	0	1
GO:0045873	BP	p	negative regulation of sevenless signaling pathway	0/128	1/11671	1	12	0	1
GO:0051014	BP	p	actin filament severing	0/128	8/11671	1	3	0	1
GO:0055014	BP	p	atrial cardiac muscle cell development	0/128	2/11671	1	7	0	1
GO:0002433	BP	p	immune response-regulating cell surface receptor signaling pathway involved in phagocytosis	0/128	1/11671	1	7	0	1
GO:0001574	BP	p	ganglioside biosynthetic process	0/128	1/11671	1	9	0	1
GO:0007344	BP	p	pronuclear fusion	0/128	6/11671	1	7	0	1
GO:0070884	BP	p	regulation of calcineurin-NFAT signaling cascade	0/128	2/11671	1	9	0	1
GO:0038203	BP	p	TORC2 signaling	0/128	3/11671	1	7	0	1
GO:0098734	BP	p	macromolecule depalmitoylation	0/128	1/11671	1	6	0	1
GO:0033540	BP	p	fatty acid beta-oxidation using acyl-CoA oxidase	0/128	11/11671	1	10	0	1
GO:0072175	BP	p	epithelial tube formation	0/128	1/11671	1	4	0	1
GO:0043583	BP	p	ear development	0/128	1/11671	1	5	0	1
GO:0046324	BP	p	regulation of glucose import	0/128	3/11671	1	7	0	1
GO:0002155	BP	p	regulation of thyroid hormone mediated signaling pathway	0/128	1/11671	1	6	0	1
GO:0048675	BP	p	axon extension	0/128	23/11671	1	5	0	1
GO:0003290	BP	p	atrial septum secundum morphogenesis	0/128	1/11671	1	5	0	1
GO:0031439	BP	p	positive regulation of mRNA cleavage	0/128	1/11671	1	9	0	1
GO:0055050	BP	p	astral spindle assembly involved in male meiosis	0/128	6/11671	1	11	0	1
GO:0070979	BP	p	protein K11-linked ubiquitination	0/128	21/11671	1	11	0	1
GO:0098887	BP	p	neurotransmitter receptor transport, endosome to postsynaptic membrane	0/128	9/11671	1	11	0	1
GO:0007217	BP	p	tachykinin receptor signaling pathway	0/128	6/11671	1	6	0	1
GO:0000050	BP	p	urea cycle	0/128	5/11671	1	6	0	1
GO:0046054	BP	p	dGMP metabolic process	0/128	1/11671	1	11	0	1
GO:0071600	BP	p	otic vesicle morphogenesis	0/128	1/11671	1	6	0	1
GO:0010565	BP	p	regulation of cellular ketone metabolic process	0/128	1/11671	1	5	0	1
GO:0015813	BP	p	L-glutamate transmembrane transport	0/128	3/11671	1	11	0	1
GO:0008038	BP	p	neuron recognition	0/128	5/11671	1	3	0	1
GO:0048863	BP	p	stem cell differentiation	0/128	12/11671	1	4	0	1
GO:0042730	BP	p	fibrinolysis	0/128	2/11671	1	9	0	1
GO:0003031	BP	p	detection of carbon dioxide	0/128	1/11671	1	4	0	1
GO:0019722	BP	p	calcium-mediated signaling	0/128	35/11671	1	7	0	1
GO:1904947	BP	p	folate import into mitochondrion	0/128	2/11671	1	11	0	1
GO:0099527	BP	p	postsynapse to nucleus signaling pathway	0/128	4/11671	1	6	0	1
GO:0042245	BP	p	RNA repair	0/128	1/11671	1	7	0	1
GO:0000492	BP	p	box C/D snoRNP assembly	0/128	5/11671	1	9	0	1
GO:2000677	BP	p	regulation of transcription regulatory region DNA binding	0/128	1/11671	1	5	0	1
GO:1905897	BP	p	regulation of response to endoplasmic reticulum stress	0/128	1/11671	1	6	0	1
GO:0003184	BP	p	pulmonary valve morphogenesis	0/128	5/11671	1	4	0	1
GO:0014850	BP	p	response to muscle activity	0/128	8/11671	1	3	0	1
GO:0048105	BP	p	establishment of body hair planar orientation	0/128	3/11671	1	6	0	1
GO:1903946	BP	p	negative regulation of ventricular cardiac muscle cell action potential	0/128	1/11671	1	11	0	1
GO:0035498	BP	p	carnosine metabolic process	0/128	1/11671	1	6	0	1
GO:1904153	BP	p	negative regulation of retrograde protein transport, ER to cytosol	0/128	4/11671	1	12	0	1
GO:0009396	BP	p	folic acid-containing compound biosynthetic process	0/128	1/11671	1	7	0	1
GO:0030910	BP	p	olfactory placode formation	0/128	1/11671	1	4	0	1
GO:0016570	BP	p	histone modification	0/128	4/11671	1	7	0	1
GO:0048262	BP	p	determination of dorsal/ventral asymmetry	0/128	1/11671	1	5	0	1
GO:0097300	BP	p	programmed necrotic cell death	0/128	3/11671	1	4	0	1
GO:0010446	BP	p	response to alkaline pH	0/128	1/11671	1	4	0	1
GO:1902631	BP	p	negative regulation of membrane hyperpolarization	0/128	1/11671	1	5	0	1
GO:0098730	BP	p	male germline stem cell symmetric division	0/128	1/11671	1	6	0	1
GO:0043114	BP	p	regulation of vascular permeability	0/128	2/11671	1	5	0	1
GO:0010606	BP	p	positive regulation of cytoplasmic mRNA processing body assembly	0/128	5/11671	1	8	0	1
GO:0090386	BP	p	phagosome maturation involved in apoptotic cell clearance	0/128	1/11671	1	6	0	1
GO:0006784	BP	p	heme A biosynthetic process	0/128	2/11671	1	8	0	1
GO:1905198	BP	p	manchette assembly	0/128	1/11671	1	5	0	1
GO:0046685	BP	p	response to arsenic-containing substance	0/128	1/11671	1	3	0	1
GO:0032232	BP	p	negative regulation of actin filament bundle assembly	0/128	1/11671	1	10	0	1
GO:0046469	BP	p	platelet activating factor metabolic process	0/128	1/11671	1	7	0	1
GO:0048771	BP	p	tissue remodeling	0/128	5/11671	1	2	0	1
GO:0006613	BP	p	cotranslational protein targeting to membrane	0/128	1/11671	1	11	0	1
GO:0016081	BP	p	synaptic vesicle docking	0/128	24/11671	1	7	0	1
GO:0036071	BP	p	N-glycan fucosylation	0/128	7/11671	1	4	0	1
GO:0110095	BP	p	cellular detoxification of aldehyde	0/128	4/11671	1	3	0	1
GO:1900425	BP	p	negative regulation of defense response to bacterium	0/128	2/11671	1	7	0	1
GO:0018242	BP	p	protein O-linked glycosylation via serine	0/128	2/11671	1	9	0	1
GO:0048227	BP	p	plasma membrane to endosome transport	0/128	3/11671	1	5	0	1
GO:0051290	BP	p	protein heterotetramerization	0/128	4/11671	1	8	0	1
GO:0000820	BP	p	regulation of glutamine family amino acid metabolic process	0/128	1/11671	1	7	0	1
GO:0015697	BP	p	quaternary ammonium group transport	0/128	5/11671	1	7	0	1
GO:0051382	BP	p	kinetochore assembly	0/128	4/11671	1	7	0	1
GO:0030326	BP	p	embryonic limb morphogenesis	0/128	13/11671	1	5	0	1
GO:0070863	BP	p	positive regulation of protein exit from endoplasmic reticulum	0/128	5/11671	1	9	0	1
GO:2000582	BP	p	positive regulation of ATP-dependent microtubule motor activity, plus-end-directed	0/128	2/11671	1	7	0	1
GO:0035037	BP	p	sperm entry	0/128	1/11671	1	6	0	1
GO:0071000	BP	p	response to magnetism	0/128	2/11671	1	3	0	1
GO:0046339	BP	p	diacylglycerol metabolic process	0/128	12/11671	1	7	0	1
GO:0033631	BP	p	cell-cell adhesion mediated by integrin	0/128	2/11671	1	4	0	1
GO:0072002	BP	p	Malpighian tubule development	0/128	5/11671	1	6	0	1
GO:0044828	BP	p	negative regulation by host of viral genome replication	0/128	6/11671	1	8	0	1
GO:2000807	BP	p	regulation of synaptic vesicle clustering	0/128	1/11671	1	7	0	1
GO:0045761	BP	p	regulation of adenylate cyclase activity	0/128	2/11671	1	5	0	1
GO:0039521	BP	p	suppression by virus of host autophagy	0/128	1/11671	1	9	0	1
GO:0042387	BP	p	plasmatocyte differentiation	0/128	1/11671	1	5	0	1
GO:0007317	BP	p	regulation of pole plasm oskar mRNA localization	0/128	16/11671	1	8	0	1
GO:0032095	BP	p	regulation of response to food	0/128	2/11671	1	7	0	1
GO:0001782	BP	p	B cell homeostasis	0/128	4/11671	1	7	0	1
GO:0006458	BP	p	'de novo' protein folding	0/128	1/11671	1	3	0	1
GO:0007098	BP	p	centrosome cycle	0/128	28/11671	1	5	0	1
GO:0034453	BP	p	microtubule anchoring	0/128	10/11671	1	7	0	1
GO:0038108	BP	p	negative regulation of appetite by leptin-mediated signaling pathway	0/128	1/11671	1	10	0	1
GO:0060055	BP	p	angiogenesis involved in wound healing	0/128	3/11671	1	4	0	1
GO:0030203	BP	p	glycosaminoglycan metabolic process	0/128	6/11671	1	5	0	1
GO:0051781	BP	p	positive regulation of cell division	0/128	11/11671	1	5	0	1
GO:0090244	BP	p	Wnt signaling pathway involved in somitogenesis	0/128	2/11671	1	8	0	1
GO:0055117	BP	p	regulation of cardiac muscle contraction	0/128	9/11671	1	8	0	1
GO:2000575	BP	p	negative regulation of microtubule motor activity	0/128	1/11671	1	6	0	1
GO:0030851	BP	p	granulocyte differentiation	0/128	5/11671	1	6	0	1
GO:0061883	BP	p	clathrin-dependent endocytosis involved in vitellogenesis	0/128	1/11671	1	8	0	1
GO:0045332	BP	p	phospholipid translocation	0/128	21/11671	1	8	0	1
GO:0001916	BP	p	positive regulation of T cell mediated cytotoxicity	0/128	2/11671	1	9	0	1
GO:0048092	BP	p	negative regulation of male pigmentation	0/128	3/11671	1	6	0	1
GO:0045434	BP	p	negative regulation of female receptivity, post-mating	0/128	2/11671	1	8	0	1
GO:0034110	BP	p	regulation of homotypic cell-cell adhesion	0/128	3/11671	1	6	0	1
GO:0017004	BP	p	cytochrome complex assembly	0/128	1/11671	1	7	0	1
GO:0043555	BP	p	regulation of translation in response to stress	0/128	1/11671	1	8	0	1
GO:0048143	BP	p	astrocyte activation	0/128	1/11671	1	4	0	1
GO:0006844	BP	p	acyl carnitine transport	0/128	2/11671	1	8	0	1
GO:0034976	BP	p	response to endoplasmic reticulum stress	0/128	45/11671	1	4	0	1
GO:0018027	BP	p	peptidyl-lysine dimethylation	0/128	6/11671	1	10	0	1
GO:0001837	BP	p	epithelial to mesenchymal transition	0/128	6/11671	1	5	0	1
GO:0006307	BP	p	DNA dealkylation involved in DNA repair	0/128	7/11671	1	9	0	1
GO:0061110	BP	p	dense core granule biogenesis	0/128	1/11671	1	4	0	1
GO:0010037	BP	p	response to carbon dioxide	0/128	5/11671	1	5	0	1
GO:0051973	BP	p	positive regulation of telomerase activity	0/128	6/11671	1	9	0	1
GO:0006476	BP	p	protein deacetylation	0/128	4/11671	1	8	0	1
GO:0051572	BP	p	negative regulation of histone H3-K4 methylation	0/128	3/11671	1	11	0	1
GO:0016036	BP	p	cellular response to phosphate starvation	0/128	1/11671	1	7	0	1
GO:0018243	BP	p	protein O-linked glycosylation via threonine	0/128	1/11671	1	9	0	1
GO:0045820	BP	p	negative regulation of glycolytic process	0/128	2/11671	1	10	0	1
GO:0061436	BP	p	establishment of skin barrier	0/128	5/11671	1	8	0	1
GO:0060047	BP	p	heart contraction	0/128	18/11671	1	5	0	1
GO:0035610	BP	p	protein side chain deglutamylation	0/128	3/11671	1	10	0	1
GO:0070236	BP	p	negative regulation of activation-induced cell death of T cells	0/128	1/11671	1	11	0	1
GO:0009097	BP	p	isoleucine biosynthetic process	0/128	7/11671	1	9	0	1
GO:0097479	BP	p	synaptic vesicle localization	0/128	1/11671	1	5	0	1
GO:0035583	BP	p	sequestering of TGFbeta in extracellular matrix	0/128	2/11671	1	9	0	1
GO:0032194	BP	p	ubiquinone biosynthetic process via 3,4-dihydroxy-5-polyprenylbenzoate	0/128	1/11671	1	8	0	1
GO:0033169	BP	p	histone H3-K9 demethylation	0/128	5/11671	1	11	0	1
GO:1902952	BP	p	positive regulation of dendritic spine maintenance	0/128	2/11671	1	8	0	1
GO:0030034	BP	p	microvillar actin bundle assembly	0/128	2/11671	1	9	0	1
GO:0070932	BP	p	histone H3 deacetylation	0/128	5/11671	1	10	0	1
GO:0051341	BP	p	regulation of oxidoreductase activity	0/128	1/11671	1	4	0	1
GO:0042254	BP	p	ribosome biogenesis	0/128	44/11671	1	5	0	1
GO:0020027	BP	p	hemoglobin metabolic process	0/128	2/11671	1	5	0	1
GO:0032291	BP	p	axon ensheathment in central nervous system	0/128	4/11671	1	4	0	1
GO:0046167	BP	p	glycerol-3-phosphate biosynthetic process	0/128	4/11671	1	7	0	1
GO:0048708	BP	p	astrocyte differentiation	0/128	2/11671	1	5	0	1
GO:0042326	BP	p	negative regulation of phosphorylation	0/128	6/11671	1	8	0	1
GO:0046676	BP	p	negative regulation of insulin secretion	0/128	3/11671	1	10	0	1
GO:0008611	BP	p	ether lipid biosynthetic process	0/128	17/11671	1	6	0	1
GO:1903038	BP	p	negative regulation of leukocyte cell-cell adhesion	0/128	3/11671	1	7	0	1
GO:0048599	BP	p	oocyte development	0/128	7/11671	1	5	0	1
GO:0007428	BP	p	primary branching, open tracheal system	0/128	4/11671	1	8	0	1
GO:1904382	BP	p	mannose trimming involved in glycoprotein ERAD pathway	0/128	3/11671	1	10	0	1
GO:2000431	BP	p	regulation of cytokinesis, actomyosin contractile ring assembly	0/128	1/11671	1	9	0	1
GO:0031651	BP	p	negative regulation of heat generation	0/128	1/11671	1	5	0	1
GO:0010637	BP	p	negative regulation of mitochondrial fusion	0/128	2/11671	1	8	0	1
GO:0014075	BP	p	response to amine	0/128	4/11671	1	5	0	1
GO:0042135	BP	p	neurotransmitter catabolic process	0/128	5/11671	1	5	0	1
GO:0042278	BP	p	purine nucleoside metabolic process	0/128	1/11671	1	7	0	1
GO:0008215	BP	p	spermine metabolic process	0/128	3/11671	1	8	0	1
GO:0051016	BP	p	barbed-end actin filament capping	0/128	11/11671	1	13	0	1
GO:0006636	BP	p	unsaturated fatty acid biosynthetic process	0/128	13/11671	1	9	0	1
GO:0016064	BP	p	immunoglobulin mediated immune response	0/128	3/11671	1	6	0	1
GO:0043379	BP	p	memory T cell differentiation	0/128	1/11671	1	8	0	1
GO:1900370	BP	p	positive regulation of RNA interference	0/128	2/11671	1	9	0	1
GO:0006606	BP	p	protein import into nucleus	0/128	62/11671	1	9	0	1
GO:0055070	BP	p	copper ion homeostasis	0/128	7/11671	1	9	0	1
GO:1990506	BP	p	mitotic DNA-dependent DNA replication	0/128	1/11671	1	11	0	1
GO:0071345	BP	p	cellular response to cytokine stimulus	0/128	10/11671	1	5	0	1
GO:0060288	BP	p	formation of a compartment boundary	0/128	4/11671	1	4	0	1
GO:0033522	BP	p	histone H2A ubiquitination	0/128	4/11671	1	11	0	1
GO:0046596	BP	p	regulation of viral entry into host cell	0/128	1/11671	1	6	0	1
GO:0060259	BP	p	regulation of feeding behavior	0/128	17/11671	1	4	0	1
GO:1901799	BP	p	negative regulation of proteasomal protein catabolic process	0/128	6/11671	1	10	0	1
GO:0045687	BP	p	positive regulation of glial cell differentiation	0/128	1/11671	1	9	0	1
GO:0090435	BP	p	protein localization to nuclear envelope	0/128	2/11671	1	7	0	1
GO:0001174	BP	p	transcriptional start site selection at RNA polymerase II promoter	0/128	1/11671	1	9	0	1
GO:0030865	BP	p	cortical cytoskeleton organization	0/128	4/11671	1	6	0	1
GO:0048387	BP	p	negative regulation of retinoic acid receptor signaling pathway	0/128	1/11671	1	7	0	1
GO:0060385	BP	p	axonogenesis involved in innervation	0/128	2/11671	1	10	0	1
GO:0043124	BP	p	negative regulation of I-kappaB kinase/NF-kappaB signaling	0/128	8/11671	1	8	0	1
GO:0033292	BP	p	T-tubule organization	0/128	4/11671	1	5	0	1
GO:0002125	BP	p	maternal aggressive behavior	0/128	1/11671	1	3	0	1
GO:0045662	BP	p	negative regulation of myoblast differentiation	0/128	4/11671	1	6	0	1
GO:0007495	BP	p	visceral mesoderm-endoderm interaction involved in midgut development	0/128	1/11671	1	4	0	1
GO:0033603	BP	p	positive regulation of dopamine secretion	0/128	1/11671	1	9	0	1
GO:0045199	BP	p	maintenance of epithelial cell apical/basal polarity	0/128	5/11671	1	6	0	1
GO:0002260	BP	p	lymphocyte homeostasis	0/128	1/11671	1	6	0	1
GO:0001555	BP	p	oocyte growth	0/128	8/11671	1	4	0	1
GO:0070646	BP	p	protein modification by small protein removal	0/128	3/11671	1	8	0	1
GO:0070536	BP	p	protein K63-linked deubiquitination	0/128	13/11671	1	10	0	1
GO:0071280	BP	p	cellular response to copper ion	0/128	1/11671	1	6	0	1
GO:0006635	BP	p	fatty acid beta-oxidation	0/128	46/11671	1	9	0	1
GO:0043181	BP	p	vacuolar sequestering	0/128	3/11671	1	5	0	1
GO:0018126	BP	p	protein hydroxylation	0/128	3/11671	1	7	0	1
GO:0051223	BP	p	regulation of protein transport	0/128	5/11671	1	6	0	1
GO:0048072	BP	p	compound eye pigmentation	0/128	8/11671	1	4	0	1
GO:0055007	BP	p	cardiac muscle cell differentiation	0/128	8/11671	1	6	0	1
GO:0019086	BP	p	late viral transcription	0/128	1/11671	1	5	0	1
GO:0099638	BP	p	endosome to plasma membrane protein transport	0/128	1/11671	1	9	0	1
GO:0001893	BP	p	maternal placenta development	0/128	1/11671	1	4	0	1
GO:0051289	BP	p	protein homotetramerization	0/128	28/11671	1	8	0	1
GO:0060071	BP	p	Wnt signaling pathway, planar cell polarity pathway	0/128	12/11671	1	9	0	1
GO:0000958	BP	p	mitochondrial mRNA catabolic process	0/128	2/11671	1	9	0	1
GO:0043056	BP	p	forward locomotion	0/128	1/11671	1	3	0	1
GO:0040016	BP	p	embryonic cleavage	0/128	6/11671	1	3	0	1
GO:0080093	BP	p	regulation of photorespiration	0/128	2/11671	1	5	0	1
GO:0032728	BP	p	positive regulation of interferon-beta production	0/128	6/11671	1	7	0	1
GO:0046638	BP	p	positive regulation of alpha-beta T cell differentiation	0/128	1/11671	1	10	0	1
GO:1903076	BP	p	regulation of protein localization to plasma membrane	0/128	6/11671	1	7	0	1
GO:2000379	BP	p	positive regulation of reactive oxygen species metabolic process	0/128	6/11671	1	6	0	1
GO:0015804	BP	p	neutral amino acid transport	0/128	7/11671	1	9	0	1
GO:0021782	BP	p	glial cell development	0/128	12/11671	1	4	0	1
GO:0045796	BP	p	negative regulation of intestinal cholesterol absorption	0/128	2/11671	1	9	0	1
GO:1903037	BP	p	regulation of leukocyte cell-cell adhesion	0/128	2/11671	1	6	0	1
GO:0032956	BP	p	regulation of actin cytoskeleton organization	0/128	23/11671	1	7	0	1
GO:0006206	BP	p	pyrimidine nucleobase metabolic process	0/128	4/11671	1	7	0	1
GO:0000302	BP	p	response to reactive oxygen species	0/128	10/11671	1	4	0	1
GO:2000237	BP	p	positive regulation of tRNA processing	0/128	1/11671	1	9	0	1
GO:0046427	BP	p	positive regulation of receptor signaling pathway via JAK-STAT	0/128	4/11671	1	8	0	1
GO:0060539	BP	p	diaphragm development	0/128	3/11671	1	6	0	1
GO:0051092	BP	p	positive regulation of NF-kappaB transcription factor activity	0/128	19/11671	1	12	0	1
GO:0042065	BP	p	glial cell growth	0/128	6/11671	1	4	0	1
GO:0006084	BP	p	acetyl-CoA metabolic process	0/128	4/11671	1	11	0	1
GO:0036511	BP	p	trimming of first mannose on A branch	0/128	1/11671	1	11	0	1
GO:0016243	BP	p	regulation of autophagosome size	0/128	2/11671	1	7	0	1
GO:1900004	BP	p	negative regulation of serine-type endopeptidase activity	0/128	3/11671	1	11	0	1
GO:0032920	BP	p	putrescine acetylation	0/128	3/11671	1	9	0	1
GO:1903423	BP	p	positive regulation of synaptic vesicle recycling	0/128	1/11671	1	8	0	1
GO:0045842	BP	p	positive regulation of mitotic metaphase/anaphase transition	0/128	14/11671	1	11	0	1
GO:1990079	BP	p	cartilage homeostasis	0/128	1/11671	1	6	0	1
GO:2001165	BP	p	positive regulation of phosphorylation of RNA polymerase II C-terminal domain serine 2 residues	0/128	2/11671	1	13	0	1
GO:1903551	BP	p	regulation of extracellular exosome assembly	0/128	4/11671	1	7	0	1
GO:0042758	BP	p	long-chain fatty acid catabolic process	0/128	4/11671	1	9	0	1
GO:0071425	BP	p	hematopoietic stem cell proliferation	0/128	5/11671	1	4	0	1
GO:1903407	BP	p	negative regulation of sodium:potassium-exchanging ATPase activity	0/128	3/11671	1	11	0	1
GO:0097466	BP	p	ubiquitin-dependent glycoprotein ERAD pathway	0/128	1/11671	1	11	0	1
GO:0032201	BP	p	telomere maintenance via semi-conservative replication	0/128	4/11671	1	8	0	1
GO:0048663	BP	p	neuron fate commitment	0/128	3/11671	1	4	0	1
GO:0051276	BP	p	chromosome organization	0/128	12/11671	1	5	0	1
GO:0043405	BP	p	regulation of MAP kinase activity	0/128	5/11671	1	11	0	1
GO:0035801	BP	p	adrenal cortex development	0/128	1/11671	1	3	0	1
GO:0007172	BP	p	signal complex assembly	0/128	1/11671	1	7	0	1
GO:0061760	BP	p	antifungal innate immune response	0/128	13/11671	1	7	0	1
GO:0051216	BP	p	cartilage development	0/128	20/11671	1	4	0	1
GO:0060998	BP	p	regulation of dendritic spine development	0/128	3/11671	1	10	0	1
GO:0051924	BP	p	regulation of calcium ion transport	0/128	8/11671	1	7	0	1
GO:0010965	BP	p	regulation of mitotic sister chromatid separation	0/128	2/11671	1	9	0	1
GO:0032482	BP	p	Rab protein signal transduction	0/128	11/11671	1	8	0	1
GO:1904044	BP	p	response to aldosterone	0/128	1/11671	1	8	0	1
GO:0070528	BP	p	protein kinase C signaling	0/128	6/11671	1	6	0	1
GO:0034058	BP	p	endosomal vesicle fusion	0/128	6/11671	1	8	0	1
GO:0042774	BP	p	plasma membrane ATP synthesis coupled electron transport	0/128	1/11671	1	7	0	1
GO:0007395	BP	p	dorsal closure, spreading of leading edge cells	0/128	5/11671	1	5	0	1
GO:0050877	BP	p	nervous system process	0/128	23/11671	1	3	0	1
GO:0008364	BP	p	pupal chitin-based cuticle development	0/128	16/11671	1	6	0	1
GO:0008069	BP	p	dorsal/ventral axis specification, ovarian follicular epithelium	0/128	8/11671	1	5	0	1
GO:1905342	BP	p	positive regulation of protein localization to kinetochore	0/128	1/11671	1	7	0	1
GO:0017157	BP	p	regulation of exocytosis	0/128	15/11671	1	7	0	1
GO:0098969	BP	p	neurotransmitter receptor transport to postsynaptic membrane	0/128	2/11671	1	10	0	1
GO:1901856	BP	p	negative regulation of cellular respiration	0/128	1/11671	1	7	0	1
GO:0071432	BP	p	peptide mating pheromone maturation involved in positive regulation of conjugation with cellular fusion	0/128	1/11671	1	7	0	1
GO:0042110	BP	p	T cell activation	0/128	6/11671	1	5	0	1
GO:0046314	BP	p	phosphocreatine biosynthetic process	0/128	1/11671	1	7	0	1
GO:0042074	BP	p	cell migration involved in gastrulation	0/128	3/11671	1	6	0	1
GO:0000012	BP	p	single strand break repair	0/128	5/11671	1	8	0	1
GO:0046520	BP	p	sphingoid biosynthetic process	0/128	1/11671	1	8	0	1
GO:0003319	BP	p	cardioblast migration to the midline involved in heart rudiment formation	0/128	1/11671	1	7	0	1
GO:0035507	BP	p	regulation of myosin-light-chain-phosphatase activity	0/128	1/11671	1	10	0	1
GO:0060287	BP	p	epithelial cilium movement involved in determination of left/right asymmetry	0/128	3/11671	1	6	0	1
GO:0061723	BP	p	glycophagy	0/128	6/11671	1	9	0	1
GO:0006611	BP	p	protein export from nucleus	0/128	15/11671	1	9	0	1
GO:0003322	BP	p	pancreatic A cell development	0/128	1/11671	1	7	0	1
GO:1905278	BP	p	positive regulation of epithelial tube formation	0/128	2/11671	1	7	0	1
GO:0150104	BP	p	transport across blood-brain barrier	0/128	19/11671	1	4	0	1
GO:0035172	BP	p	hemocyte proliferation	0/128	2/11671	1	3	0	1
GO:0016233	BP	p	telomere capping	0/128	1/11671	1	8	0	1
GO:1902074	BP	p	response to salt	0/128	2/11671	1	3	0	1
GO:0032269	BP	p	negative regulation of cellular protein metabolic process	0/128	5/11671	1	7	0	1
GO:2000434	BP	p	regulation of protein neddylation	0/128	1/11671	1	9	0	1
GO:0051653	BP	p	spindle localization	0/128	1/11671	1	4	0	1
GO:0035093	BP	p	spermatogenesis, exchange of chromosomal proteins	0/128	3/11671	1	8	0	1
GO:0010575	BP	p	positive regulation of vascular endothelial growth factor production	0/128	3/11671	1	6	0	1
GO:0021884	BP	p	forebrain neuron development	0/128	2/11671	1	6	0	1
GO:0008055	BP	p	ocellus pigment biosynthetic process	0/128	1/11671	1	5	0	1
GO:0040015	BP	p	negative regulation of multicellular organism growth	0/128	16/11671	1	6	0	1
GO:0021702	BP	p	cerebellar Purkinje cell differentiation	0/128	8/11671	1	6	0	1
GO:0045315	BP	p	positive regulation of compound eye photoreceptor development	0/128	1/11671	1	11	0	1
GO:0045453	BP	p	bone resorption	0/128	6/11671	1	6	0	1
GO:0006272	BP	p	leading strand elongation	0/128	4/11671	1	9	0	1
GO:0032691	BP	p	negative regulation of interleukin-1 beta production	0/128	4/11671	1	7	0	1
GO:0010836	BP	p	negative regulation of protein ADP-ribosylation	0/128	1/11671	1	9	0	1
GO:1902626	BP	p	assembly of large subunit precursor of preribosome	0/128	1/11671	1	8	0	1
GO:0040025	BP	p	vulval development	0/128	4/11671	1	5	0	1
GO:0002814	BP	p	negative regulation of biosynthetic process of antibacterial peptides active against Gram-negative bacteria	0/128	4/11671	1	11	0	1
GO:0048546	BP	p	digestive tract morphogenesis	0/128	2/11671	1	4	0	1
GO:0002446	BP	p	neutrophil mediated immunity	0/128	5/11671	1	5	0	1
GO:0001889	BP	p	liver development	0/128	31/11671	1	5	0	1
GO:0007591	BP	p	molting cycle, chitin-based cuticle	0/128	7/11671	1	3	0	1
GO:0051584	BP	p	regulation of dopamine uptake involved in synaptic transmission	0/128	1/11671	1	8	0	1
GO:0002244	BP	p	hematopoietic progenitor cell differentiation	0/128	18/11671	1	4	0	1
GO:0098508	BP	p	endothelial to hematopoietic transition	0/128	2/11671	1	8	0	1
GO:0043520	BP	p	regulation of myosin II filament assembly	0/128	7/11671	1	9	0	1
GO:0048024	BP	p	regulation of mRNA splicing, via spliceosome	0/128	21/11671	1	9	0	1
GO:0070306	BP	p	lens fiber cell differentiation	0/128	3/11671	1	5	0	1
GO:0001843	BP	p	neural tube closure	0/128	21/11671	1	5	0	1
GO:0008298	BP	p	intracellular mRNA localization	0/128	11/11671	1	4	0	1
GO:2000815	BP	p	regulation of mRNA stability involved in response to oxidative stress	0/128	4/11671	1	11	0	1
GO:0051067	BP	p	dihydropteridine metabolic process	0/128	1/11671	1	5	0	1
GO:0060411	BP	p	cardiac septum morphogenesis	0/128	3/11671	1	3	0	1
GO:0023014	BP	p	signal transduction by protein phosphorylation	0/128	11/11671	1	8	0	1
GO:0098968	BP	p	neurotransmitter receptor transport postsynaptic membrane to endosome	0/128	5/11671	1	9	0	1
GO:0101030	BP	p	tRNA-guanine transglycosylation	0/128	3/11671	1	11	0	1
GO:1900223	BP	p	positive regulation of amyloid-beta clearance	0/128	7/11671	1	5	0	1
GO:0006904	BP	p	vesicle docking involved in exocytosis	0/128	13/11671	1	6	0	1
GO:0010032	BP	p	meiotic chromosome condensation	0/128	8/11671	1	9	0	1
GO:0050960	BP	p	detection of temperature stimulus involved in thermoception	0/128	1/11671	1	6	0	1
GO:0006154	BP	p	adenosine catabolic process	0/128	4/11671	1	10	0	1
GO:1903779	BP	p	regulation of cardiac conduction	0/128	6/11671	1	7	0	1
GO:0006617	BP	p	SRP-dependent cotranslational protein targeting to membrane, signal sequence recognition	0/128	1/11671	1	7	0	1
GO:0061306	BP	p	DNA strand renaturation involved in double-strand break repair	0/128	1/11671	1	9	0	1
GO:0007430	BP	p	terminal branching, open tracheal system	0/128	15/11671	1	8	0	1
GO:0042038	BP	p	peptidyl-histidine methylation, to form tele-methylhistidine	0/128	1/11671	1	10	0	1
GO:1905537	BP	p	positive regulation of eukaryotic translation initiation factor 4F complex assembly	0/128	2/11671	1	7	0	1
GO:0043484	BP	p	regulation of RNA splicing	0/128	18/11671	1	7	0	1
GO:0050435	BP	p	amyloid-beta metabolic process	0/128	7/11671	1	6	0	1
GO:0009253	BP	p	peptidoglycan catabolic process	0/128	8/11671	1	7	0	1
GO:0099590	BP	p	neurotransmitter receptor internalization	0/128	1/11671	1	9	0	1
GO:0046882	BP	p	negative regulation of follicle-stimulating hormone secretion	0/128	1/11671	1	10	0	1
GO:1901301	BP	p	regulation of cargo loading into COPII-coated vesicle	0/128	1/11671	1	7	0	1
GO:0038063	BP	p	collagen-activated tyrosine kinase receptor signaling pathway	0/128	4/11671	1	8	0	1
GO:0040026	BP	p	positive regulation of vulval development	0/128	3/11671	1	8	0	1
GO:0060152	BP	p	microtubule-based peroxisome localization	0/128	2/11671	1	5	0	1
GO:0051549	BP	p	positive regulation of keratinocyte migration	0/128	2/11671	1	9	0	1
GO:0032775	BP	p	DNA methylation on adenine	0/128	2/11671	1	10	0	1
GO:0010255	BP	p	glucose mediated signaling pathway	0/128	2/11671	1	8	0	1
GO:1902607	BP	p	negative regulation of large conductance calcium-activated potassium channel activity	0/128	1/11671	1	11	0	1
GO:0097240	BP	p	chromosome attachment to the nuclear envelope	0/128	2/11671	1	5	0	1
GO:0010766	BP	p	negative regulation of sodium ion transport	0/128	3/11671	1	8	0	1
GO:1902894	BP	p	negative regulation of pri-miRNA transcription by RNA polymerase II	0/128	2/11671	1	12	0	1
GO:0045815	BP	p	positive regulation of gene expression, epigenetic	0/128	6/11671	1	7	0	1
GO:1901622	BP	p	positive regulation of smoothened signaling pathway involved in dorsal/ventral neural tube patterning	0/128	1/11671	1	8	0	1
GO:0016444	BP	p	somatic cell DNA recombination	0/128	3/11671	1	8	0	1
GO:0045476	BP	p	nurse cell apoptotic process	0/128	10/11671	1	6	0	1
GO:0007505	BP	p	adult fat body development	0/128	1/11671	1	5	0	1
GO:0035754	BP	p	B cell chemotaxis	0/128	1/11671	1	8	0	1
GO:0036065	BP	p	fucosylation	0/128	14/11671	1	3	0	1
GO:2000720	BP	p	positive regulation of maintenance of mitotic sister chromatid cohesion, centromeric	0/128	1/11671	1	12	0	1
GO:0010951	BP	p	negative regulation of endopeptidase activity	0/128	19/11671	1	10	0	1
GO:0090261	BP	p	positive regulation of inclusion body assembly	0/128	1/11671	1	6	0	1
GO:0070309	BP	p	lens fiber cell morphogenesis	0/128	3/11671	1	5	0	1
GO:0033260	BP	p	nuclear DNA replication	0/128	4/11671	1	9	0	1
GO:1904062	BP	p	regulation of cation transmembrane transport	0/128	1/11671	1	7	0	1
GO:1903976	BP	p	negative regulation of glial cell migration	0/128	1/11671	1	9	0	1
GO:0030576	BP	p	Cajal body organization	0/128	4/11671	1	7	0	1
GO:0042048	BP	p	olfactory behavior	0/128	26/11671	1	3	0	1
GO:1990926	BP	p	short-term synaptic potentiation	0/128	1/11671	1	8	0	1
GO:1905171	BP	p	positive regulation of protein localization to phagocytic vesicle	0/128	1/11671	1	7	0	1
GO:1901895	BP	p	negative regulation of ATPase-coupled calcium transmembrane transporter activity	0/128	3/11671	1	11	0	1
GO:0035023	BP	p	regulation of Rho protein signal transduction	0/128	11/11671	1	9	0	1
GO:0140014	BP	p	mitotic nuclear division	0/128	1/11671	1	7	0	1
GO:0050868	BP	p	negative regulation of T cell activation	0/128	2/11671	1	8	0	1
GO:0090023	BP	p	positive regulation of neutrophil chemotaxis	0/128	3/11671	1	11	0	1
GO:0070734	BP	p	histone H3-K27 methylation	0/128	2/11671	1	11	0	1
GO:0000962	BP	p	positive regulation of mitochondrial RNA catabolic process	0/128	1/11671	1	8	0	1
GO:0007596	BP	p	blood coagulation	0/128	18/11671	1	5	0	1
GO:0034053	BP	p	modulation by symbiont of host defense-related programmed cell death	0/128	1/11671	1	8	0	1
GO:0007425	BP	p	epithelial cell fate determination, open tracheal system	0/128	1/11671	1	4	0	1
GO:0070213	BP	p	protein auto-ADP-ribosylation	0/128	1/11671	1	8	0	1
GO:1903461	BP	p	Okazaki fragment processing involved in mitotic DNA replication	0/128	6/11671	1	8	0	1
GO:0035070	BP	p	salivary gland histolysis	0/128	8/11671	1	6	0	1
GO:0050793	BP	p	regulation of developmental process	0/128	1/11671	1	3	0	1
GO:0017055	BP	p	negative regulation of RNA polymerase II transcriptional preinitiation complex assembly	0/128	2/11671	1	13	0	1
GO:0030449	BP	p	regulation of complement activation	0/128	2/11671	1	6	0	1
GO:0061780	BP	p	mitotic cohesin loading	0/128	1/11671	1	9	0	1
GO:0006469	BP	p	negative regulation of protein kinase activity	0/128	17/11671	1	10	0	1
GO:0007266	BP	p	Rho protein signal transduction	0/128	22/11671	1	8	0	1
GO:0072757	BP	p	cellular response to camptothecin	0/128	4/11671	1	7	0	1
GO:0060319	BP	p	primitive erythrocyte differentiation	0/128	5/11671	1	6	0	1
GO:0007294	BP	p	germarium-derived oocyte fate determination	0/128	21/11671	1	5	0	1
GO:1905696	BP	p	regulation of polysome binding	0/128	2/11671	1	4	0	1
GO:0097500	BP	p	receptor localization to non-motile cilium	0/128	2/11671	1	8	0	1
GO:0097156	BP	p	fasciculation of motor neuron axon	0/128	1/11671	1	9	0	1
GO:0043372	BP	p	positive regulation of CD4-positive, alpha-beta T cell differentiation	0/128	2/11671	1	11	0	1
GO:0010886	BP	p	positive regulation of cholesterol storage	0/128	10/11671	1	7	0	1
GO:0015918	BP	p	sterol transport	0/128	5/11671	1	6	0	1
GO:0001819	BP	p	positive regulation of cytokine production	0/128	11/11671	1	5	0	1
GO:0060272	BP	p	embryonic skeletal joint morphogenesis	0/128	1/11671	1	6	0	1
GO:0033183	BP	p	negative regulation of histone ubiquitination	0/128	2/11671	1	11	0	1
GO:0007007	BP	p	inner mitochondrial membrane organization	0/128	8/11671	1	7	0	1
GO:1903056	BP	p	regulation of melanosome organization	0/128	1/11671	1	6	0	1
GO:2001028	BP	p	positive regulation of endothelial cell chemotaxis	0/128	1/11671	1	10	0	1
GO:2000480	BP	p	negative regulation of cAMP-dependent protein kinase activity	0/128	1/11671	1	12	0	1
GO:0035233	BP	p	germ cell repulsion	0/128	2/11671	1	6	0	1
GO:0090267	BP	p	positive regulation of mitotic cell cycle spindle assembly checkpoint	0/128	4/11671	1	12	0	1
GO:0060322	BP	p	head development	0/128	10/11671	1	3	0	1
GO:0018016	BP	p	N-terminal peptidyl-proline dimethylation	0/128	1/11671	1	11	0	1
GO:0030042	BP	p	actin filament depolymerization	0/128	6/11671	1	8	0	1
GO:0006421	BP	p	asparaginyl-tRNA aminoacylation	0/128	2/11671	1	11	0	1
GO:0009737	BP	p	response to abscisic acid	0/128	2/11671	1	5	0	1
GO:0000717	BP	p	nucleotide-excision repair, DNA duplex unwinding	0/128	1/11671	1	9	0	1
GO:0070293	BP	p	renal absorption	0/128	2/11671	1	4	0	1
GO:0090281	BP	p	negative regulation of calcium ion import	0/128	2/11671	1	9	0	1
GO:0010633	BP	p	negative regulation of epithelial cell migration	0/128	6/11671	1	8	0	1
GO:0016246	BP	p	RNA interference	0/128	18/11671	1	10	0	1
GO:0035314	BP	p	scab formation	0/128	2/11671	1	2	0	1
GO:0060800	BP	p	regulation of cell differentiation involved in embryonic placenta development	0/128	1/11671	1	6	0	1
GO:0030214	BP	p	hyaluronan catabolic process	0/128	1/11671	1	8	0	1
GO:0006627	BP	p	protein processing involved in protein targeting to mitochondrion	0/128	10/11671	1	8	0	1
GO:0006768	BP	p	biotin metabolic process	0/128	1/11671	1	7	0	1
GO:0010976	BP	p	positive regulation of neuron projection development	0/128	32/11671	1	9	0	1
GO:0071481	BP	p	cellular response to X-ray	0/128	7/11671	1	7	0	1
GO:1905799	BP	p	regulation of intraciliary retrograde transport	0/128	3/11671	1	8	0	1
GO:0045905	BP	p	positive regulation of translational termination	0/128	1/11671	1	9	0	1
GO:0061428	BP	p	negative regulation of transcription from RNA polymerase II promoter in response to hypoxia	0/128	1/11671	1	13	0	1
GO:0060364	BP	p	frontal suture morphogenesis	0/128	1/11671	1	5	0	1
GO:1903442	BP	p	response to lipoic acid	0/128	2/11671	1	6	0	1
GO:0060444	BP	p	branching involved in mammary gland duct morphogenesis	0/128	1/11671	1	7	0	1
GO:0044154	BP	p	histone H3-K14 acetylation	0/128	8/11671	1	13	0	1
GO:0034340	BP	p	response to type I interferon	0/128	2/11671	1	5	0	1
GO:0051984	BP	p	positive regulation of chromosome segregation	0/128	2/11671	1	5	0	1
GO:0032233	BP	p	positive regulation of actin filament bundle assembly	0/128	1/11671	1	10	0	1
GO:0009168	BP	p	purine ribonucleoside monophosphate biosynthetic process	0/128	1/11671	1	10	0	1
GO:0010735	BP	p	positive regulation of transcription via serum response element binding	0/128	1/11671	1	12	0	1
GO:0034140	BP	p	negative regulation of toll-like receptor 3 signaling pathway	0/128	1/11671	1	9	0	1
GO:0106030	BP	p	neuron projection fasciculation	0/128	1/11671	1	7	0	1
GO:0106036	BP	p	assembly of apicomedial cortex actomyosin	0/128	4/11671	1	8	0	1
GO:0035082	BP	p	axoneme assembly	0/128	16/11671	1	8	0	1
GO:1903597	BP	p	negative regulation of gap junction assembly	0/128	1/11671	1	7	0	1
GO:0070478	BP	p	nuclear-transcribed mRNA catabolic process, 3'-5' exonucleolytic nonsense-mediated decay	0/128	1/11671	1	12	0	1
GO:0009951	BP	p	polarity specification of dorsal/ventral axis	0/128	1/11671	1	4	0	1
GO:0090245	BP	p	axis elongation involved in somitogenesis	0/128	1/11671	1	5	0	1
GO:0002003	BP	p	angiotensin maturation	0/128	2/11671	1	8	0	1
GO:0042068	BP	p	regulation of pteridine metabolic process	0/128	1/11671	1	5	0	1
GO:0048691	BP	p	positive regulation of axon extension involved in regeneration	0/128	5/11671	1	13	0	1
GO:0090385	BP	p	phagosome-lysosome fusion	0/128	2/11671	1	8	0	1
GO:0010121	BP	p	arginine catabolic process to proline via ornithine	0/128	1/11671	1	12	0	1
GO:0006164	BP	p	purine nucleotide biosynthetic process	0/128	7/11671	1	9	0	1
GO:1901750	BP	p	leukotriene D4 biosynthetic process	0/128	1/11671	1	9	0	1
GO:0007091	BP	p	metaphase/anaphase transition of mitotic cell cycle	0/128	13/11671	1	10	0	1
GO:0042685	BP	p	cardioblast cell fate specification	0/128	1/11671	1	5	0	1
GO:0002679	BP	p	respiratory burst involved in defense response	0/128	1/11671	1	3	0	1
GO:0046334	BP	p	octopamine catabolic process	0/128	3/11671	1	9	0	1
GO:0051145	BP	p	smooth muscle cell differentiation	0/128	3/11671	1	5	0	1
GO:0008335	BP	p	female germline ring canal stabilization	0/128	1/11671	1	8	0	1
GO:0097190	BP	p	apoptotic signaling pathway	0/128	8/11671	1	5	0	1
GO:1903859	BP	p	regulation of dendrite extension	0/128	1/11671	1	9	0	1
GO:0009132	BP	p	nucleoside diphosphate metabolic process	0/128	1/11671	1	7	0	1
GO:0060404	BP	p	axonemal microtubule depolymerization	0/128	1/11671	1	10	0	1
GO:0002636	BP	p	positive regulation of germinal center formation	0/128	3/11671	1	8	0	1
GO:0000184	BP	p	nuclear-transcribed mRNA catabolic process, nonsense-mediated decay	0/128	36/11671	1	10	0	1
GO:0072277	BP	p	metanephric glomerular capillary formation	0/128	1/11671	1	5	0	1
GO:0030708	BP	p	germarium-derived female germ-line cyst encapsulation	0/128	4/11671	1	5	0	1
GO:0008359	BP	p	regulation of bicoid mRNA localization	0/128	6/11671	1	8	0	1
GO:2000811	BP	p	negative regulation of anoikis	0/128	2/11671	1	8	0	1
GO:0048512	BP	p	circadian behavior	0/128	8/11671	1	3	0	1
GO:0035106	BP	p	operant conditioning	0/128	2/11671	1	7	0	1
GO:0045838	BP	p	positive regulation of membrane potential	0/128	6/11671	1	4	0	1
GO:1990034	BP	p	calcium ion export across plasma membrane	0/128	2/11671	1	10	0	1
GO:0070973	BP	p	protein localization to endoplasmic reticulum exit site	0/128	3/11671	1	7	0	1
GO:0042552	BP	p	myelination	0/128	18/11671	1	4	0	1
GO:0061462	BP	p	protein localization to lysosome	0/128	2/11671	1	7	0	1
GO:0019452	BP	p	L-cysteine catabolic process to taurine	0/128	1/11671	1	12	0	1
GO:0010387	BP	p	COP9 signalosome assembly	0/128	3/11671	1	7	0	1
GO:0007305	BP	p	vitelline membrane formation involved in chorion-containing eggshell formation	0/128	1/11671	1	8	0	1
GO:0034093	BP	p	positive regulation of maintenance of sister chromatid cohesion	0/128	1/11671	1	10	0	1
GO:0043006	BP	p	activation of phospholipase A2 activity by calcium-mediated signaling	0/128	2/11671	1	10	0	1
GO:0039534	BP	p	negative regulation of MDA-5 signaling pathway	0/128	4/11671	1	9	0	1
GO:0046330	BP	p	positive regulation of JNK cascade	0/128	19/11671	1	12	0	1
GO:1905037	BP	p	autophagosome organization	0/128	3/11671	1	6	0	1
GO:0048190	BP	p	wing disc dorsal/ventral pattern formation	0/128	38/11671	1	6	0	1
GO:0045324	BP	p	late endosome to vacuole transport	0/128	8/11671	1	5	0	1
GO:0060765	BP	p	regulation of androgen receptor signaling pathway	0/128	5/11671	1	7	0	1
GO:0032091	BP	p	negative regulation of protein binding	0/128	23/11671	1	5	0	1
GO:0021895	BP	p	cerebral cortex neuron differentiation	0/128	2/11671	1	6	0	1
GO:0006565	BP	p	L-serine catabolic process	0/128	7/11671	1	10	0	1
GO:0017196	BP	p	N-terminal peptidyl-methionine acetylation	0/128	5/11671	1	10	0	1
GO:0007420	BP	p	brain development	1/128	96/11671	1	4	1	1	Eelu|00009064-RA
GO:0098909	BP	p	regulation of cardiac muscle cell action potential involved in regulation of contraction	0/128	4/11671	1	6	0	1
GO:0007270	BP	p	neuron-neuron synaptic transmission	0/128	5/11671	1	8	0	1
GO:0001708	BP	p	cell fate specification	0/128	19/11671	1	3	0	1
GO:0042340	BP	p	keratan sulfate catabolic process	0/128	1/11671	1	8	0	1
GO:0016060	BP	p	metarhodopsin inactivation	0/128	3/11671	1	7	0	1
GO:0031022	BP	p	nuclear migration along microfilament	0/128	1/11671	1	7	0	1
GO:0060628	BP	p	regulation of ER to Golgi vesicle-mediated transport	0/128	5/11671	1	6	0	1
GO:0002448	BP	p	mast cell mediated immunity	0/128	3/11671	1	5	0	1
GO:0072089	BP	p	stem cell proliferation	0/128	9/11671	1	3	0	1
GO:0010501	BP	p	RNA secondary structure unwinding	0/128	2/11671	1	7	0	1
GO:0006534	BP	p	cysteine metabolic process	0/128	2/11671	1	9	0	1
GO:0001570	BP	p	vasculogenesis	0/128	11/11671	1	4	0	1
GO:0019346	BP	p	transsulfuration	0/128	2/11671	1	10	0	1
GO:0006740	BP	p	NADPH regeneration	0/128	4/11671	1	4	0	1
GO:0006399	BP	p	tRNA metabolic process	0/128	1/11671	1	8	0	1
GO:0044209	BP	p	AMP salvage	0/128	3/11671	1	12	0	1
GO:1990418	BP	p	response to insulin-like growth factor stimulus	0/128	1/11671	1	5	0	1
GO:1902476	BP	p	chloride transmembrane transport	0/128	19/11671	1	8	0	1
GO:0000432	BP	p	positive regulation of transcription from RNA polymerase II promoter by glucose	0/128	1/11671	1	13	0	1
GO:1990227	BP	p	paranodal junction maintenance	0/128	3/11671	1	7	0	1
GO:0006525	BP	p	arginine metabolic process	0/128	4/11671	1	9	0	1
GO:1903966	BP	p	monounsaturated fatty acid biosynthetic process	0/128	3/11671	1	10	0	1
GO:0014002	BP	p	astrocyte development	0/128	2/11671	1	5	0	1
GO:0006874	BP	p	cellular calcium ion homeostasis	0/128	55/11671	1	9	0	1
GO:0003334	BP	p	keratinocyte development	0/128	3/11671	1	5	0	1
GO:0086066	BP	p	atrial cardiac muscle cell to AV node cell communication	0/128	3/11671	1	4	0	1
GO:0032785	BP	p	negative regulation of DNA-templated transcription, elongation	0/128	3/11671	1	11	0	1
GO:2001238	BP	p	positive regulation of extrinsic apoptotic signaling pathway	0/128	7/11671	1	9	0	1
GO:0072073	BP	p	kidney epithelium development	0/128	1/11671	1	5	0	1
GO:0046666	BP	p	retinal cell programmed cell death	0/128	6/11671	1	5	0	1
GO:0050776	BP	p	regulation of immune response	0/128	10/11671	1	4	0	1
GO:0019693	BP	p	ribose phosphate metabolic process	0/128	5/11671	1	5	0	1
GO:0006589	BP	p	octopamine biosynthetic process	0/128	4/11671	1	9	0	1
GO:0006029	BP	p	proteoglycan metabolic process	0/128	2/11671	1	6	0	1
GO:0098664	BP	p	G protein-coupled serotonin receptor signaling pathway	0/128	2/11671	1	6	0	1
GO:0035927	BP	p	RNA import into mitochondrion	0/128	1/11671	1	8	0	1
GO:0043043	BP	p	peptide biosynthetic process	0/128	1/11671	1	6	0	1
GO:0010873	BP	p	positive regulation of cholesterol esterification	0/128	1/11671	1	8	0	1
GO:0034051	BP	p	negative regulation of plant-type hypersensitive response	0/128	1/11671	1	8	0	1
GO:0061049	BP	p	cell growth involved in cardiac muscle cell development	0/128	2/11671	1	4	0	1
GO:0007509	BP	p	mesoderm migration involved in gastrulation	0/128	10/11671	1	7	0	1
GO:0000479	BP	p	endonucleolytic cleavage of tricistronic rRNA transcript (SSU-rRNA, 5.8S rRNA, LSU-rRNA)	0/128	3/11671	1	10	0	1
GO:0002726	BP	p	positive regulation of T cell cytokine production	0/128	6/11671	1	9	0	1
GO:1903420	BP	p	protein localization to endoplasmic reticulum tubular network	0/128	1/11671	1	7	0	1
GO:0030832	BP	p	regulation of actin filament length	0/128	3/11671	1	8	0	1
GO:0032925	BP	p	regulation of activin receptor signaling pathway	0/128	3/11671	1	7	0	1
GO:0106077	BP	p	histone succinylation	0/128	5/11671	1	9	0	1
GO:1904631	BP	p	response to glucoside	0/128	1/11671	1	5	0	1
GO:0006965	BP	p	positive regulation of biosynthetic process of antibacterial peptides active against Gram-positive bacteria	0/128	4/11671	1	11	0	1
GO:0046594	BP	p	maintenance of pole plasm mRNA location	0/128	1/11671	1	5	0	1
GO:2000233	BP	p	negative regulation of rRNA processing	0/128	1/11671	1	8	0	1
GO:0009838	BP	p	abscission	0/128	2/11671	1	2	0	1
GO:2000645	BP	p	negative regulation of receptor catabolic process	0/128	1/11671	1	7	0	1
GO:0006072	BP	p	glycerol-3-phosphate metabolic process	0/128	4/11671	1	6	0	1
GO:0032205	BP	p	negative regulation of telomere maintenance	0/128	2/11671	1	8	0	1
GO:0070838	BP	p	divalent metal ion transport	0/128	1/11671	1	7	0	1
GO:0061136	BP	p	regulation of proteasomal protein catabolic process	0/128	7/11671	1	9	0	1
GO:0045887	BP	p	positive regulation of synaptic growth at neuromuscular junction	0/128	31/11671	1	8	0	1
GO:0099536	BP	p	synaptic signaling	0/128	4/11671	1	4	0	1
GO:0036255	BP	p	response to methylamine	0/128	2/11671	1	6	0	1
GO:0071955	BP	p	recycling endosome to Golgi transport	0/128	2/11671	1	7	0	1
GO:0015744	BP	p	succinate transport	0/128	2/11671	1	10	0	1
GO:0031291	BP	p	Ran protein signal transduction	0/128	1/11671	1	8	0	1
GO:1903353	BP	p	regulation of nucleus organization	0/128	1/11671	1	6	0	1
GO:0097053	BP	p	L-kynurenine catabolic process	0/128	4/11671	1	10	0	1
GO:0033386	BP	p	geranylgeranyl diphosphate biosynthetic process	0/128	1/11671	1	8	0	1
GO:0044571	BP	p	[2Fe-2S] cluster assembly	0/128	3/11671	1	7	0	1
GO:0003416	BP	p	endochondral bone growth	0/128	4/11671	1	5	0	1
GO:0001731	BP	p	formation of translation preinitiation complex	0/128	10/11671	1	8	0	1
GO:0030299	BP	p	intestinal cholesterol absorption	0/128	8/11671	1	8	0	1
GO:0045006	BP	p	DNA deamination	0/128	2/11671	1	8	0	1
GO:0106048	BP	p	spermidine deacetylation	0/128	2/11671	1	9	0	1
GO:0006836	BP	p	neurotransmitter transport	0/128	31/11671	1	4	0	1
GO:0150011	BP	p	regulation of neuron projection arborization	0/128	8/11671	1	9	0	1
GO:0006546	BP	p	glycine catabolic process	0/128	4/11671	1	10	0	1
GO:0000494	BP	p	box C/D snoRNA 3'-end processing	0/128	1/11671	1	11	0	1
GO:0071557	BP	p	histone H3-K27 demethylation	0/128	3/11671	1	11	0	1
[truncated: 5,906 more rows]

## Sheet: Table S3
Table S3. Overall statistics of the comparative genomics.
	Asua	Atra	Bmor	Cmed	Cpom	Csup	Dple	Dpun	Eelu	Efla	Egri	Gmel	Harm	Hcos	Ofur	Pint	Pxut	Pxyl	Sfru	Tbat
Number of genes	19275	14094	15265	15765	17156	14795	22136	23287	15637	17781	18321	28601	13548	19419	15067	21392	14358	29185	22202	25120
Number of genes in orthogroups	18120	13802	14473	13987	16433	14045	18525	19936	15016	17088	16784	24447	13324	18514	14657	18908	13963	25906	19677	22105
Number of unassigned genes	1155	292	792	1778	723	750	3611	3351	621	693	1537	4154	224	905	410	2484	395	3279	2525	3015
Percentage of genes in orthogroups	94	97.9	94.8	88.7	95.8	94.9	83.7	85.6	96	96.1	91.6	85.5	98.3	95.3	97.3	88.4	97.2	88.8	88.6	88
Percentage of unassigned genes	6	2.1	5.2	11.3	4.2	5.1	16.3	14.4	4	3.9	8.4	14.5	1.7	4.7	2.7	11.6	2.8	11.2	11.4	12
Number of orthogroups containing species	12461	10814	10188	9874	9566	10130	11973	12447	10747	11981	10829	13139	10915	12259	11230	12860	11026	12564	11605	13210
Percentage of orthogroups containing species	55.9	48.5	45.7	44.3	42.9	45.4	53.7	55.8	48.2	53.7	48.6	58.9	48.9	55	50.3	57.7	49.4	56.3	52	59.2
Number of species-specific orthogroups	114	35	166	113	175	96	286	404	135	98	247	418	33	108	50	287	751	725	436	368
Number of genes in species-specific orthogroups	378	106	1118	403	724	341	2940	1296	654	288	1241	3338	97	475	133	1097	2005	5646	1581	2720
Percentage of genes in species-specific orthogroups	2	0.8	7.3	2.6	4.2	2.3	13.3	5.6	4.2	1.6	6.8	11.7	0.7	2.4	0.9	5.1	14	19.3	7.1	10.8

## Sheet: Table S4
Table S4. Go enrichment analysis of the E. elutella expanded gene families (Padj < 0.05).
GO	NS	enrichment	name	ratio_in_study	ratio_in_pop	p_uncorrected	depth	study_count	p_fdr_bh
GO:0042744	BP	e	hydrogen peroxide catabolic process	14/240	34/11671	1.5996e-15	6	14	1.26432e-11
GO:0007306	BP	e	eggshell chorion assembly	9/240	18/11671	2.34357e-11	6	9	8.83569e-08
GO:0018212	BP	e	peptidyl-tyrosine modification	8/240	13/11671	3.35363e-11	8	8	8.83569e-08
GO:0043988	BP	e	histone H3-S28 phosphorylation	6/240	6/11671	7.10926e-11	11	6	1.02886e-07
GO:0019285	BP	e	glycine betaine biosynthetic process from choline	6/240	6/11671	7.10926e-11	8	6	1.02886e-07
GO:0030497	BP	e	fatty acid elongation	9/240	20/11671	7.81018e-11	9	9	1.02886e-07
GO:0018149	BP	e	peptide cross-linking	9/240	22/11671	2.23138e-10	7	9	2.51955e-07
GO:0031638	BP	e	zymogen activation	8/240	22/11671	7.09806e-09	7	8	7.01288e-06
GO:0008364	BP	e	pupal chitin-based cuticle development	7/240	16/11671	1.39225e-08	6	7	1.2227e-05
GO:0046693	BP	e	sperm storage	7/240	18/11671	3.73903e-08	4	7	2.95533e-05
GO:0033993	BP	e	response to lipid	7/240	19/11671	5.8169e-08	4	7	3.89943e-05
GO:0016572	BP	e	histone phosphorylation	6/240	12/11671	5.92019e-08	8	6	3.89943e-05
GO:0006979	BP	e	response to oxidative stress	13/240	97/11671	8.57069e-08	3	13	5.21098e-05
GO:0061952	BP	e	midbody abscission	6/240	13/11671	1.08059e-07	5	6	6.10071e-05
GO:0045752	BP	e	positive regulation of Toll signaling pathway	8/240	31/11671	1.49202e-07	7	8	7.86195e-05
GO:0048132	BP	e	female germ-line stem cell asymmetric division	6/240	14/11671	1.85859e-07	6	6	8.68337e-05
GO:0043434	BP	e	response to peptide hormone	7/240	22/11671	1.86763e-07	6	7	8.68337e-05
GO:0019433	BP	e	triglyceride catabolic process	9/240	44/11671	2.14312e-07	8	9	9.4107e-05
GO:0032467	BP	e	positive regulation of cytokinesis	6/240	16/11671	4.78768e-07	7	6	0.000199168
GO:0019376	BP	e	galactolipid catabolic process	6/240	17/11671	7.2723e-07	8	6	0.000287401
GO:0016042	BP	e	lipid catabolic process	15/240	162/11671	1.19276e-06	4	15	0.000448933
GO:0009950	BP	e	dorsal/ventral axis specification	8/240	43/11671	2.21621e-06	4	8	0.000796224
GO:1990116	BP	e	ribosome-associated ubiquitin-dependent protein catabolic process	4/240	6/11671	2.53309e-06	10	4	0.000870501
GO:0032465	BP	e	regulation of cytokinesis	7/240	33/11671	3.85671e-06	6	7	0.00127014
GO:0007094	BP	e	mitotic spindle assembly checkpoint	6/240	22/11671	4.02153e-06	12	6	0.00127145
GO:0032094	BP	e	response to food	4/240	7/11671	5.81501e-06	5	4	0.00176776
GO:0008063	BP	e	Toll signaling pathway	8/240	49/11671	6.19685e-06	6	8	0.00181407
GO:0009395	BP	e	phospholipid catabolic process	6/240	25/11671	9.06389e-06	6	6	0.00238501
GO:0030261	BP	e	chromosome condensation	6/240	25/11671	9.06389e-06	8	6	0.00238501
GO:0000070	BP	e	mitotic sister chromatid segregation	6/240	25/11671	9.06389e-06	7	6	0.00238501
GO:0006508	BP	e	proteolysis	14/240	168/11671	9.35416e-06	5	14	0.00238501
GO:0009791	BP	e	post-embryonic development	5/240	17/11671	1.78323e-05	2	5	0.00440458
GO:0051384	BP	e	response to glucocorticoid	6/240	29/11671	2.26917e-05	7	6	0.00527516
GO:0007076	BP	e	mitotic chromosome condensation	6/240	29/11671	2.26917e-05	9	6	0.00527516
GO:0007052	BP	e	mitotic spindle organization	7/240	45/11671	3.32041e-05	8	7	0.0072953
GO:0072344	BP	e	rescue of stalled ribosome	4/240	10/11671	3.32276e-05	8	4	0.0072953
GO:0006006	BP	e	glucose metabolic process	7/240	46/11671	3.84851e-05	6	7	0.00822125
GO:0044258	BP	e	intestinal lipid catabolic process	4/240	11/11671	5.13729e-05	5	4	0.0106856
GO:0006968	BP	e	cellular defense response	4/240	12/11671	7.58178e-05	4	4	0.0153657
GO:0034638	BP	e	phosphatidylcholine catabolic process	4/240	13/11671	0.000107751	8	4	0.0212916
GO:0034380	BP	e	high-density lipoprotein particle assembly	3/240	6/11671	0.000164067	8	3	0.031629
GO:0006313	BP	e	transposition, DNA-mediated	4/240	15/11671	0.000199142	8	4	0.0374766
GO:0015074	BP	e	DNA integration	4/240	16/11671	0.000261256	7	4	0.0480224

## Sheet: Table S5
Table S5. Go enrichment analysis of the genes related to theE. elutella-branch duplication events (Padj < 0.05).
GO	NS	enrichment	name	ratio_in_study	ratio_in_pop	p_uncorrected	depth	study_count	p_fdr_bh
GO:0006633	BP	e	fatty acid biosynthetic process	45/2061	96/11671	3.58351e-11	8	45	2.83241e-07
GO:0042811	BP	e	pheromone biosynthetic process	19/2061	26/11671	8.47087e-10	6	19	3.34769e-06
GO:0007304	BP	e	chorion-containing eggshell formation	23/2061	41/11671	3.24406e-08	4	23	8.54702e-05
GO:0007586	BP	e	digestion	30/2061	67/11671	2.34801e-07	2	30	0.000401867
GO:0006631	BP	e	fatty acid metabolic process	26/2061	54/11671	2.54217e-07	7	26	0.000401867
GO:0030030	BP	e	cell projection organization	18/2061	32/11671	9.81644e-07	4	18	0.00115831
GO:0050830	BP	e	defense response to Gram-positive bacterium	20/2061	38/11671	1.02583e-06	7	20	0.00115831
GO:0016042	BP	e	lipid catabolic process	54/2061	162/11671	1.19282e-06	4	54	0.0011785
GO:0016043	BP	e	response to tumor cell	10/2061	12/11671	1.34962e-06	3	10	0.00118527
GO:0016044	BP	e	regulation of cytokinesis	18/2061	33/11671	1.80366e-06	6	18	0.00142561
GO:0016045	BP	e	transposition, DNA-mediated	11/2061	15/11671	3.44821e-06	8	11	0.0023198
GO:0016046	BP	e	positive regulation of defense response to virus by host	13/2061	20/11671	3.52196e-06	8	13	0.0023198
GO:0016047	BP	e	antifungal innate immune response	10/2061	13/11671	4.91609e-06	7	10	0.00298898
GO:0016048	BP	e	vesicle cargo loading	9/2061	11/11671	6.41559e-06	4	9	0.00362206
GO:0016049	BP	e	DNA integration	11/2061	16/11671	9.26532e-06	7	11	0.0048822
GO:0016050	BP	e	toll-like receptor signaling pathway	10/2061	14/11671	1.44679e-05	6	10	0.00672673
GO:0016051	BP	e	microtubule-based movement	34/2061	94/11671	1.60764e-05	3	34	0.00705932
GO:0016052	BP	e	glycine betaine biosynthetic process from choline	6/2061	6/11671	3.01449e-05	8	6	0.011346
GO:0016053	BP	e	histone H3-S28 phosphorylation	6/2061	6/11671	3.01449e-05	11	6	0.011346
GO:0016054	BP	e	cleavage furrow ingression	6/2061	6/11671	3.01449e-05	7	6	0.011346
GO:0016055	BP	e	positive regulation of antifungal peptide production	10/2061	15/11671	3.65073e-05	9	10	0.0125458
GO:0016056	BP	e	melanotic encapsulation of foreign target	14/2061	27/11671	5.4853e-05	8	14	0.0180649
GO:0016057	BP	e	plus-end-directed vesicle transport along microtubule	9/2061	13/11671	5.91827e-05	9	9	0.0187112
GO:0016058	BP	e	hydrogen peroxide catabolic process	16/2061	34/11671	7.44564e-05	6	16	0.0226348
GO:0016059	BP	e	cystoblast division	8/2061	11/11671	9.2732e-05	4	8	0.0266707
GO:0016060	BP	e	melanosome organization	11/2061	19/11671	9.50739e-05	7	11	0.0266707
GO:0016061	BP	e	chromosome condensation	13/2061	25/11671	9.78554e-05	8	13	0.0266707
GO:0016062	BP	e	abscisic acid biosynthetic process	7/2061	9/11671	0.000136874	9	7	0.0348984
GO:0016063	BP	e	auxin biosynthetic process	7/2061	9/11671	0.000136874	6	7	0.0348984
GO:0016064	BP	e	proteolysis involved in cellular protein catabolic process	17/2061	39/11671	0.000146098	6	17	0.0360861
GO:0016065	BP	e	establishment of spindle localization	5/2061	5/11671	0.000171046	7	5	0.0375541
GO:0016066	BP	e	peptidyl-tyrosine sulfation	5/2061	5/11671	0.000171046	9	5	0.0375541
GO:0016067	BP	e	maintenance of RNA location	5/2061	5/11671	0.000171046	4	5	0.0375541
GO:0016068	BP	e	minus-end-directed vesicle transport along microtubule	5/2061	5/11671	0.000171046	9	5	0.0375541
GO:0016069	BP	e	positive regulation of amyloid-beta clearance	6/2061	7/11671	0.000179151	5	6	0.0382705
GO:0016070	BP	e	neuron projection extension	8/2061	12/11671	0.000234969	4	8	0.0482198

## Sheet: Table S6
Table S6. 229 rapidly evolving genes in E. elutella.
id	Pvalue	FDR	Annotation
OG0002014	0.00086733	0.0103282	Bilin-binding protein (Pieris brassicae)
OG0002775	5.16e-06	0.00011972	HaOG204335 Uncharacterized protein (Helicoverpa armigera)
OG0003112	0.00057394	0.00707862	MASTL Serine/threonine-protein kinase greatwall (Bos taurus)
OG0003116	1.16e-06	3.19e-05	Rbm17 Splicing factor 45 (Mus musculus)
OG0003617	4.97e-05	0.00088016	map3k13-a Mitogen-activated protein kinase kinase kinase 13-A (Xenopus laevis)
OG0003726	4.5e-07	1.39e-05	Rif1 Telomere-associated protein RIF1 (Drosophila melanogaster)
OG0003761	0.00070726	0.00856979	B5V51_12600 Uncharacterized protein (Heliothis virescens)
OG0003791	0.00343202	0.0327982	bora Protein aurora borealis (Drosophila pseudoobscura pseudoobscura)
OG0003824	2.06e-09	1.02e-07	Ercc1 DNA excision repair protein ERCC-1 (Mus musculus)
OG0003868	0.00491555	0.042272	rad50 DNA repair protein RAD50 (Drosophila melanogaster)
OG0003919	0.00020156	0.00278428	PNPO Pyridoxine/pyridoxamine 5'-phosphate oxidase (Bombyx mori)
OG0003929	0.00254851	0.0260124	KCNJ12 ATP-sensitive inward rectifier potassium channel 12 (Gallus gallus)
OG0003999	0.00133499	0.0149519	ash1 Histone-lysine N-methyltransferase ash1 (Drosophila melanogaster)
OG0004257	0.00078121	0.00935641	LOC113510301 general transcriptional corepressor trfA-like (Galleria mellonella)
OG0004306	2.39e-09	1.13e-07	Safb2 Scaffold attachment factor B2 (Mus musculus)
OG0004319	0.0003574	0.00465737	TAMALIN Protein TAMALIN (Homo sapiens)
OG0004378	4.95e-16	4.27e-14	LHX3 LIM/homeobox protein Lhx3 (Gallus gallus)
OG0004383	0.00491677	0.042272	Hs2st Heparin sulfate O-sulfotransferase (Drosophila melanogaster)
OG0004389	1.37e-05	0.00029264	Arhgef7 Rho guanine nucleotide exchange factor 7 (Mus musculus)
OG0004396	0.00541146	0.0457655	Tbc1d25 TBC1 domain family member 25 (Mus musculus)
OG0004437	0.00567959	0.0474521	OBRU01_15149 Uncharacterized protein (Operophtera brumata)
OG0004495	3.69e-12	2.39e-10	Hey Hairy/enhancer-of-split related with YRPW motif protein (Drosophila melanogaster)
OG0004567	0.00111339	0.0126063	GB1 Guanine nucleotide-binding protein subunit beta (Zea mays)
OG0004619	2.46e-06	6.07e-05	SMS Spermine synthase (Bos taurus)
OG0004633	2.1e-05	0.00043512	Trabd TraB domain-containing protein (Mus musculus)
OG0004661	0.00340597	0.0327982	TBCD Tubulin-specific chaperone D (Homo sapiens)
OG0004689	0.00201183	0.021711	RELCH RAB11-binding protein RELCH (Homo sapiens)
OG0004731	0.00363338	0.0337595	NCAPD2 Condensin complex subunit 1 (Homo sapiens)
OG0004738	3.39e-05	0.00064441	su(sable) Protein suppressor of sable (Drosophila melanogaster)
OG0004759	0.00251839	0.0258322	ESF1 ESF1 homolog (Homo sapiens)
OG0004770	5.14e-05	0.00090255	DDX10 Probable ATP-dependent RNA helicase DDX10 (Homo sapiens)
OG0004786	2.51e-07	8.53e-06	LOC113513186 uncharacterized protein LOC113513186 (Galleria mellonella)
OG0004811	2.71e-07	9.06e-06	Syngr Synaptogyrin (Drosophila melanogaster)
OG0004839	9.07e-17	9.4e-15	TBC1D16 TBC1 domain family member 16 (Homo sapiens)
OG0004843	6.85e-09	2.96e-07	Znf598 E3 ubiquitin-protein ligase ZNF598 (Mus musculus)
OG0004919	1.33e-06	3.53e-05	Pgant7 N-acetylgalactosaminyltransferase 7 (Drosophila melanogaster)
OG0004937	0.00101028	0.0116294	UBL7 Ubiquitin-like protein 7 (Bos taurus)
OG0005069	2.05e-05	0.00042905	Trip4 Activating signal cointegrator 1 (Mus musculus)
OG0005121	9.22e-05	0.00152831	WDR20 WD repeat-containing protein 20 (Homo sapiens)
OG0005133	0.00521741	0.0443052	CBS Cystathionine beta-synthase (Apis mellifera)
OG0005216	1.08e-07	4.07e-06	LOC113511515 uncharacterized protein LOC113511515 (Galleria mellonella)
OG0005244	1.68e-13	1.24e-11	DPM1 Dolichol-phosphate mannosyltransferase subunit 1 (Sus scrofa)
OG0005396	0.0003156	0.00419183	LOC113513665 uncharacterized protein LOC113513665 (Galleria mellonella)
OG0005525	0.00258898	0.0262959	ATP13A1 Manganese-transporting ATPase 13A1 (Homo sapiens)
OG0005570	1.38e-07	5.02e-06	LOC113522507 GRIP and coiled-coil domain-containing protein 2 isoform X2 (Galleria mellonella)
OG0005573	0.00011635	0.00182628	Uncharacterized protein C6orf136 homolog (Bos taurus)
OG0005611	1.31e-07	4.85e-06	MSL2 E3 ubiquitin-protein ligase MSL2 (Homo sapiens)
OG0005632	0.00017824	0.00253934	LOC113518271 uncharacterized protein LOC113518271 isoform X1 (Galleria mellonella)
OG0005659	3.76e-07	1.2e-05	UPF3A Regulator of nonsense transcripts 3A (Homo sapiens)
OG0005673	4.18e-05	0.00075973	TMEM65 Transmembrane protein 65 (Homo sapiens)
OG0005688	3.53e-10	1.98e-08	YEATS4 YEATS domain-containing protein 4 (Homo sapiens)
OG0005699	8.98e-05	0.00150053	Pex23 Tectonin beta-propeller repeat-containing protein (Drosophila melanogaster)
OG0005715	0.00017334	0.00251158	mrm3 rRNA methyltransferase 3, mitochondrial (Xenopus laevis)
OG0005723	5.29e-07	1.59e-05	ncd Protein claret segregational (Drosophila melanogaster)
OG0005730	2.21e-20	3.05e-18	Cideb Cell death activator CIDE-B (Mus musculus)
OG0005758	5.22e-22	9.01e-20	OtopLc Proton channel OtopLc (Drosophila melanogaster)
OG0005779	7.05e-19	8.59e-17	AGAP002062 Protein FAM50 homolog (Anopheles gambiae)
OG0005849	0.00468253	0.041111	LOC113515502 WAP four-disulfide core domain protein 2-like (Galleria mellonella)
OG0005855	0.00017893	0.00253934	noc Zinc finger protein Noc (Drosophila melanogaster)
OG0005866	4.15e-07	1.3e-05	Dnajc9 DnaJ homolog subfamily C member 9 (Mus musculus)
OG0005868	4.7e-07	1.43e-05	AMOT Angiomotin (Homo sapiens)
OG0005870	5.4e-10	2.8e-08	FBXO28 F-box only protein 28 (Bos taurus)
OG0005879	0.00336208	0.0327053	Inpp1 Inositol polyphosphate 1-phosphatase (Mus musculus)
OG0005904	2.13e-09	1.03e-07	Abp1 Drebrin-like protein (Drosophila melanogaster)
OG0005925	0.00074514	0.00897631	ENOX1 Ecto-NOX disulfide-thiol exchanger 1 (Homo sapiens)
OG0005935	0.00260352	0.0263146	Gbs-76A Glycogen-binding subunit 76A (Drosophila melanogaster)
OG0005967	0.00024679	0.00334214	MDH2 Malate dehydrogenase, mitochondrial (Felis catus)
OG0005973	0.0003229	0.00426142	SEPTIN4 Septin-4 (Pongo abelii)
OG0005983	0.00316184	0.0313461	wdr75 WD repeat-containing protein 75 (Xenopus laevis)
OG0005984	4.53e-06	0.00010789	GGA1 ADP-ribosylation factor-binding protein GGA1 (Homo sapiens)
OG0006022	1.83e-30	6.32e-28	RPS6KA3 Ribosomal protein S6 kinase alpha-3 (Homo sapiens)
OG0006059	2.97e-05	0.00059746	LOC113509804 uncharacterized protein LOC113509804 isoform X1 (Galleria mellonella)
OG0006080	1.3e-06	3.5e-05	Kctd5 BTB/POZ domain-containing protein KCTD5 (Mus musculus)
OG0006086	1.74e-06	4.45e-05	PGAP1 GPI inositol-deacylase (Drosophila melanogaster)
OG0006090	2.85e-07	9.37e-06	Mipp1 Multiple inositol polyphosphate phosphatase 1 (Drosophila melanogaster)
OG0006126	0.00037283	0.00479819	Manf Mesencephalic astrocyte-derived neurotrophic factor homolog (Drosophila mojavensis)
OG0006153	0.00022711	0.00309583	PDHB Pyruvate dehydrogenase E1 component subunit beta, mitochondrial (Bos taurus)
OG0006178	0.00103902	0.0118942	Tango1 Transport and Golgi organization protein 1 (Drosophila melanogaster)
OG0006187	8.06e-05	0.00135775	Protein of unknown function
OG0006224	1.73e-12	1.16e-10	SYNJ1 Synaptojanin-1 (Homo sapiens)
OG0006255	1.33e-05	0.00028706	MRPL2 39S ribosomal protein L2, mitochondrial (Homo sapiens)
OG0006259	0.00150989	0.0167299	LOC114244300 uncharacterized protein LOC114244300 (Bombyx mandarina)
OG0006278	4.08e-58	4.23e-55	Shf SH2 domain-containing adapter protein F (Mus musculus)
OG0006349	0.00012561	0.00192787	SOX6 Transcription factor SOX-6 (Homo sapiens)
OG0006356	0.00406596	0.0371131	Taf11 Transcription initiation factor TFIID subunit 11 (Drosophila melanogaster)
OG0006394	0.00402384	0.0370515	evm_009916 Uncharacterized protein (Chilo suppressalis)
OG0006447	0.00019945	0.00277359	HaOG212097 Uncharacterized protein (Helicoverpa armigera)
OG0006448	0.00038915	0.00497731	Ptcd2 Pentatricopeptide repeat-containing protein 2, mitochondrial (Mus musculus)
OG0006497	0.00399137	0.0369201	RRP36 Ribosomal RNA processing protein 36 homolog (Bos taurus)
OG0006517	0.00232056	0.0242838	HDAC8 Histone deacetylase 8 (Bos taurus)
OG0006580	0.00566008	0.0474521	SFRICE_004667 SFRICE_004667 (Spodoptera frugiperda)
OG0006588	2.99e-16	2.69e-14	Prp38 Pre-mRNA-splicing factor 38 (Drosophila melanogaster)
OG0006781	4.24e-12	2.66e-10	ARFIP2 Arfaptin-2 (Bos taurus)
OG0006796	3.12e-05	0.00061568	Plcg1 1-phosphatidylinositol 4,5-bisphosphate phosphodiesterase gamma-1 (Rattus norvegicus)
OG0006812	4.02e-05	0.00073712	Pex3 Peroxisomal biogenesis factor 3 (Rattus norvegicus)
OG0006857	5.41e-15	4.48e-13	dar1 Dendritic arbor reduction protein 1 (Drosophila melanogaster)
OG0006883	2.81e-06	6.85e-05	ENKUR Enkurin (Homo sapiens)
OG0006902	3.58e-29	1.06e-26	Tm9sf4 Transmembrane 9 superfamily member 4 (Mus musculus)
OG0006917	3.78e-35	1.57e-32	HR38 Probable nuclear hormone receptor HR38 (Fragment) (Bombyx mori)
OG0006925	0.00012349	0.00192392	Pde12 2',5'-phosphodiesterase 12 (Rattus norvegicus)
OG0006946	0.00014096	0.00208609	mat-3 Cell division cycle protein 23 homolog (Caenorhabditis elegans)
OG0006977	0.00095018	0.0110606	cnpy4 Protein canopy 4 (Danio rerio)
OG0006983	1.64e-06	4.3e-05	Uck Uridine-cytidine kinase (Drosophila melanogaster)
OG0007014	0.00021618	0.00296634	NDUFB8 NADH dehydrogenase [ubiquinone] 1 beta subcomplex subunit 8, mitochondrial (Pongo pygmaeus)
OG0007018	2.47e-05	0.00050672	spopl Speckle-type POZ protein-like (Xenopus laevis)
OG0007056	0.00306638	0.0305458	DIDO1 Death-inducer obliterator 1 (Homo sapiens)
OG0007080	0.00036407	0.00471467	Naprt Nicotinate phosphoribosyltransferase (Drosophila melanogaster)
OG0007101	0.00019435	0.00272096	holn1 CD2 antigen cytoplasmic tail-binding protein 2 homolog (Drosophila melanogaster)
OG0007121	4.87e-27	1.12e-24	DnaJ-1 DnaJ protein homolog 1 (Drosophila melanogaster)
OG0007129	2.35e-11	1.35e-09	ttc30a Tetratricopeptide repeat protein 30A (Xenopus tropicalis)
OG0007169	2.16e-18	2.49e-16	RPL23A 60S ribosomal protein L23a (Bos taurus)
OG0007177	7.77e-07	2.27e-05	LOC113517370 INO80 complex subunit B (Galleria mellonella)
OG0007189	0.00404133	0.0370515	LOC113517585 A-kinase anchor protein 10, mitochondrial (Galleria mellonella)
OG0007219	0.00018143	0.0025573	CycA G2/mitotic-specific cyclin-A (Drosophila melanogaster)
OG0007254	0.00110327	0.0125604	HaOG215003 Uncharacterized protein (Helicoverpa armigera)
OG0007255	0.00272664	0.0272927	Capr Caprin homolog (Drosophila melanogaster)
OG0007258	0.00509915	0.0434792	aop Ets DNA-binding protein pokkuri (Drosophila melanogaster)
OG0007269	4.27e-08	1.64e-06	Rrp1 Recombination repair protein 1 (Drosophila melanogaster)
OG0007273	0.00227336	0.0239106	Clc Clathrin light chain (Drosophila melanogaster)
OG0007313	0.00130362	0.0146799	l(3)mbn Protein lethal(3)malignant blood neoplasm 1 (Drosophila melanogaster)
OG0007342	1.16e-53	8.01e-51	Gldc Glycine dehydrogenase (decarboxylating), mitochondrial (Mus musculus)
OG0007353	0.00214275	0.0228854	PSAT1 Phosphoserine aminotransferase (Homo sapiens)
OG0007398	1.17e-06	3.19e-05	SSR1 Translocon-associated protein subunit alpha (Bos taurus)
OG0007399	0.00342939	0.0327982	Uqcrc2 Cytochrome b-c1 complex subunit 2, mitochondrial (Rattus norvegicus)
OG0007415	7.64e-10	3.86e-08	Ns3 Large subunit GTPase 1 homolog (Drosophila melanogaster)
OG0007427	1.53e-07	5.47e-06	Mtor Nucleoprotein TPR (Drosophila melanogaster)
OG0007446	2.64e-08	1.05e-06	Uncharacterized protein C7orf26 homolog (Mus musculus)
OG0007454	2.18e-11	1.29e-09	CC2D2A Coiled-coil and C2 domain-containing protein 2A (Homo sapiens)
OG0007464	0.00096819	0.0112072	SDR39U1 Epimerase family protein SDR39U1 (Homo sapiens)
OG0007468	0.00411896	0.037432	Rrp7a Ribosomal RNA-processing protein 7 homolog A (Mus musculus)
OG0007481	0.00051741	0.00641963	Tbh Tyramine beta-hydroxylase (Drosophila melanogaster)
OG0007504	2.63e-14	2.02e-12	Dd CTD nuclear envelope phosphatase 1 homolog (Drosophila melanogaster)
OG0007512	1.98e-06	4.94e-05	AAEL005041 Ribosome biogenesis protein WDR12 homolog (Aedes aegypti)
OG0007573	8.39e-06	0.00018494	RpS13 40S ribosomal protein S13 (Spodoptera frugiperda)
OG0007575	3.17e-05	0.00061965	ATPsynO ATP synthase subunit O, mitochondrial (Drosophila melanogaster)
OG0007577	0.00012513	0.00192787	CCT8 T-complex protein 1 subunit theta (Macaca fascicularis)
OG0007585	0.00027229	0.0036399	Nep4 Neprilysin-4 (Drosophila melanogaster)
OG0007586	4.9e-06	0.00011537	Gspt1 Eukaryotic peptide chain release factor GTP-binding subunit ERF3A (Mus musculus)
OG0007593	0.00332425	0.0324899	HAGH Hydroxyacylglutathione hydrolase, mitochondrial (Bos taurus)
OG0007594	4.24e-09	1.87e-07	RINT1 RAD50-interacting protein 1 (Homo sapiens)
OG0007598	0.00318883	0.0314631	UTP20 Small subunit processome component 20 homolog (Homo sapiens)
OG0007608	0.00245925	0.0256059	Marf1 Meiosis regulator and mRNA stability factor 1 (Mus musculus)
OG0007626	0.00250927	0.0258322	BAIAP2 Brain-specific angiogenesis inhibitor 1-associated protein 2 (Cricetulus griseus)
OG0007631	1.1e-28	2.85e-26	PSMD12 26S proteasome non-ATPase regulatory subunit 12 (Homo sapiens)
OG0007650	3.32e-05	0.00063695	HaOG206529 Uncharacterized protein (Helicoverpa armigera)
OG0007661	0.00351794	0.0329994	Tl Protein toll (Drosophila melanogaster)
OG0007687	1.65e-08	6.84e-07	Pfdn5 Probable prefoldin subunit 5 (Drosophila melanogaster)
OG0007701	3.91e-05	0.0007289	tpsp Bifunctional trehalose-6-phosphate synthase/phosphatase (Thermoproteus tenax (strain ATCC 35583 / DSM 2078 / JCM 9277 / NBRC 100435 / Kra 1))
OG0007714	4.73e-05	0.00084488	pih1d1 PIH1 domain-containing protein 1 (Danio rerio)
OG0007774	4.5e-12	2.74e-10	eIF2beta Eukaryotic translation initiation factor 2 subunit 2 (Drosophila melanogaster)
OG0007790	1.67e-67	3.46e-64	arih1l E3 ubiquitin-protein ligase arih1l (Danio rerio)
OG0007806	3.67e-09	1.65e-07	V-type proton ATPase subunit D (Manduca sexta)
OG0007815	5e-10	2.66e-08	Sik1 Serine/threonine-protein kinase SIK1 (Rattus norvegicus)
OG0007865	0.00010987	0.00176467	LOC113512134 Protein YIPF (Galleria mellonella)
OG0007875	1.03e-49	5.34e-47	ZCCHC9 Zinc finger CCHC domain-containing protein 9 (Homo sapiens)
OG0007897	1.23e-14	9.8e-13	Gbe1 1,4-alpha-glucan-branching enzyme (Mus musculus)
OG0007902	2.9e-24	6.01e-22	lz Protein lozenge (Drosophila melanogaster)
OG0007906	0.00011136	0.00177486	pif1 ATP-dependent DNA helicase PIF1 (Xenopus laevis)
OG0007915	3.81e-10	2.08e-08	SLC16A2 Monocarboxylate transporter 8 (Homo sapiens)
OG0007919	0.00016803	0.00245183	ZNF277 Zinc finger protein 277 (Homo sapiens)
OG0007924	0.00139444	0.0155338	Utp14a U3 small nucleolar RNA-associated protein 14 homolog A (Mus musculus)
OG0007939	0.00049339	0.00615848	tef2 Translation elongation factor 2 (Bombyx mori)
OG0007951	7.51e-05	0.00127547	GTF3C1 General transcription factor 3C polypeptide 1 (Homo sapiens)
OG0008018	0.00251476	0.0258322	Gxylt1 Glucoside xylosyltransferase 1 (Mus musculus)
OG0008029	0.00013853	0.00208	LOC113519776 uncharacterized protein MAL13P1.304-like (Galleria mellonella)
OG0008062	5.73e-07	1.7e-05	Dlish SH3 domain-containing protein Dlish (Drosophila melanogaster)
OG0008103	1.98e-06	4.94e-05	SLC7A5 Large neutral amino acids transporter small subunit 1 (Oryctolagus cuniculus)
OG0008110	3.1e-05	0.00061568	PLPBP Pyridoxal phosphate homeostasis protein (Homo sapiens)
OG0008190	6.8e-06	0.0001515	SLC6A1 Sodium- and chloride-dependent GABA transporter 1 (Homo sapiens)
OG0008194	4.66e-05	0.00083961	Ank3 Ankyrin-3 (Mus musculus)
OG0008202	0.00048849	0.00613428	Dyrk3 Putative dual specificity tyrosine-phosphorylation-regulated kinase 3 homolog (Drosophila melanogaster)
OG0008232	0.00060351	0.00739923	se Pyrimidodiazepine synthase (Drosophila melanogaster)
OG0008261	0.00064344	0.00784236	nudt21 Cleavage and polyadenylation specificity factor subunit 5 (Xenopus laevis)
OG0008324	0.00347698	0.0328963	NAPG Gamma-soluble NSF attachment protein (Homo sapiens)
OG0008328	4.48e-13	3.11e-11	RAPH1 Ras-associated and pleckstrin homology domains-containing protein 1 (Homo sapiens)
OG0008455	0.00599543	0.0494921	ccdc25 Coiled-coil domain-containing protein 25 (Xenopus tropicalis)
OG0008457	0.004383	0.0394851	RR48_07951 Uncharacterized protein (Papilio machaon)
OG0008460	6.1e-06	0.00013889	NTRK2 BDNF/NT-3 growth factors receptor (Gallus gallus)
OG0008470	3.37e-07	1.09e-05	emc4 ER membrane protein complex subunit 4 (Xenopus laevis)
OG0008521	6.67e-05	0.00115169	CRY1 Cryptochrome-1 (Homo sapiens)
OG0008522	1.58e-19	2.05e-17	PRRX2 Paired mesoderm homeobox protein 2 (Fragment) (Gallus gallus)
OG0008535	0.00465526	0.0410455	Tim14 Mitochondrial import inner membrane translocase subunit TIM14 (Drosophila melanogaster)
OG0008548	2.85e-08	1.11e-06	Taf6 Transcription initiation factor TFIID subunit 6 (Drosophila melanogaster)
OG0008561	2.69e-21	3.98e-19	polo Serine/threonine-protein kinase polo (Drosophila melanogaster)
OG0008583	0.00010824	0.00175209	NKAIN Sodium/potassium-transporting ATPase subunit beta-1-interacting protein (Drosophila melanogaster)
OG0008591	0.00220868	0.0234686	Dbp73D Probable ATP-dependent RNA helicase Dbp73D (Drosophila melanogaster)
OG0008613	9.31e-06	0.00020306	bwa Alkaline ceramidase (Drosophila melanogaster)
OG0008624	4.44e-22	8.36e-20	NAA35 N-alpha-acetyltransferase 35, NatC auxiliary subunit (Gallus gallus)
OG0008631	0.0001077	0.00175209	RCC1L RCC1-like G exchanging factor-like protein (Homo sapiens)
OG0008634	1.13e-06	3.16e-05	MRPL16 39S ribosomal protein L16, mitochondrial (Bos taurus)
OG0008646	6.98e-05	0.00119525	FTSJ3 pre-rRNA 2'-O-ribose RNA methyltransferase FTSJ3 (Gallus gallus)
OG0008696	0.00446985	0.0399204	ssh Protein phosphatase Slingshot (Drosophila melanogaster)
OG0008814	1.09e-06	3.09e-05	PyK Pyruvate kinase (Drosophila melanogaster)
OG0008862	9.73e-09	4.11e-07	TXN2 Thioredoxin, mitochondrial (Bos taurus)
OG0008900	1.71e-06	4.43e-05	SerT Sodium-dependent serotonin transporter (Drosophila melanogaster)
OG0008901	0.00503835	0.0431383	RpI1 DNA-directed RNA polymerase I subunit RPA1 (Drosophila melanogaster)
OG0008950	0.00345077	0.0327982	Gld Glucose dehydrogenase [FAD, quinone] (Drosophila pseudoobscura pseudoobscura)
OG0008962	3.48e-09	1.6e-07	ND-75 NADH-ubiquinone oxidoreductase 75 kDa subunit, mitochondrial (Drosophila melanogaster)
OG0008976	0.00351972	0.0329994	pHCl-2 pH-sensitive chloride channel 2 (Anopheles gambiae)
OG0008991	1.79e-16	1.77e-14	JAZF1 Juxtaposed with another zinc finger protein 1 (Homo sapiens)
OG0009031	0.00014137	0.00208609	NR2E3 Photoreceptor-specific nuclear receptor (Homo sapiens)
OG0009131	1.69e-08	6.87e-07	Ndfip2 NEDD4 family-interacting protein 2 (Fragment) (Mus musculus)
OG0009140	8.54e-07	2.46e-05	NAGA Alpha-N-acetylgalactosaminidase (Gallus gallus)
OG0009151	0.00034475	0.004521	CMC1 COX assembly mitochondrial protein homolog (Bos taurus)
OG0009153	1.84e-07	6.46e-06	Pgant3 Polypeptide N-acetylgalactosaminyltransferase 3 (Drosophila melanogaster)
OG0009157	3.26e-05	0.00063128	Caf1-55 Chromatin assembly factor 1 p55 subunit (Drosophila melanogaster)
OG0009166	0.00450259	0.0400402	chid1 Chitinase domain-containing protein 1 (Xenopus tropicalis)
OG0009174	0.0004074	0.00517867	LOC113516242 uncharacterized protein LOC113516242 isoform X2 (Galleria mellonella)
OG0009176	0.0002528	0.00340134	LOC113516199 phosphatidylinositol 4-phosphate 5-kinase 1-like (Galleria mellonella)
OG0009251	4.5e-13	3.11e-11	SFRICE_008156 SFRICE_008156 (Spodoptera frugiperda)
OG0009303	0.00183995	0.0201713	MLH1 DNA mismatch repair protein Mlh1 (Homo sapiens)
OG0009361	2.98e-06	7.18e-05	MKP-4 Dual specificity protein phosphatase MPK-4 (Drosophila melanogaster)
OG0009396	1.33e-17	1.45e-15	tsu RNA-binding protein 8A (Drosophila melanogaster)
OG0009507	6.8e-06	0.0001515	LOC113520336 serine/threonine-protein kinase pakG-like (Galleria mellonella)
OG0009573	0.00225891	0.0238799	CRISP2 Cysteine-rich secretory protein 2 (Cavia porcellus)
OG0009603	0.00191406	0.0207641	lipt2 Putative lipoyltransferase 2, mitochondrial (Danio rerio)
OG0009660	0.00172229	0.0189819	LOC113522463 mucin-5AC (Galleria mellonella)
OG0009724	0.00011466	0.00181349	LOC113523330 uncharacterized protein LOC113523330 (Galleria mellonella)
OG0009729	5.2e-06	0.00011972	CG7990 Post-GPI attachment to proteins factor 2-like (Drosophila melanogaster)
OG0009796	5.65e-05	0.00098376	RpL14 60S ribosomal protein L14 (Drosophila melanogaster)
OG0009829	0.0047149	0.0411651	LOC113509784 Complex I-B15 (Galleria mellonella)
OG0009870	1.39e-21	2.22e-19	unc-4 Homeobox protein unc-4 (Drosophila melanogaster)
OG0009957	2.3e-07	7.94e-06	LOC113512821 uncharacterized protein LOC113512821 (Galleria mellonella)
OG0009992	0.00344629	0.0327982	mRpL41 39S ribosomal protein L41, mitochondrial (Drosophila pseudoobscura pseudoobscura)
OG0010017	0.00017489	0.00251646	JUN Transcription factor AP-1 (Gallus gallus)
OG0010241	0.00092663	0.010909	pde-5 Probable 3',5'-cyclic phosphodiesterase pde-5 (Caenorhabditis elegans)
OG0010299	2.26e-16	2.13e-14	Tbl1xr1 F-box-like/WD repeat-containing protein TBL1XR1 (Mus musculus)
OG0010300	0.00045147	0.00570391	Cdc7 Cell division cycle 7-related protein kinase (Mus musculus)
OG0010660	0.00013399	0.00202643	ytbE Uncharacterized oxidoreductase YtbE (Bacillus subtilis (strain 168))

## Sheet: Table S7
Table S6. 207 positively selected genes in E. elutella.
id	Pvalue	FDR	Annotation
OG0002114	4.32e-05	0.00079213	OG0002114	AAEL008004 Elongation of very long chain fatty acids protein AAEL008004 (Aedes aegypti)
OG0002547	1.81e-17	2.5e-15	OG0002547	Fbln5 Fibulin-5 (Rattus norvegicus)
OG0002719	0.00064703	0.00849368	OG0002719	Pfas Phosphoribosylformylglycinamidine synthase (Drosophila melanogaster)
OG0003116	2.18e-06	5.63e-05	OG0003116	Rbm17 Splicing factor 45 (Mus musculus)
OG0003761	4.98e-05	0.00090514	OG0003761	B5V51_12600 Uncharacterized protein (Heliothis virescens)
OG0003824	0.00044092	0.00609055	OG0003824	Ercc1 DNA excision repair protein ERCC-1 (Mus musculus)
OG0003999	2.59e-09	1.03e-07	OG0003999	ash1 Histone-lysine N-methyltransferase ash1 (Drosophila melanogaster)
OG0004222	0.00253847	0.0280393	OG0004222	CARNMT1 Carnosine N-methyltransferase (Gallus gallus)
OG0004265	0.00199915	0.0228853	OG0004265	Ptprr Receptor-type tyrosine-protein phosphatase R (Mus musculus)
OG0004306	5.13e-22	1.52e-19	OG0004306	Safb2 Scaffold attachment factor B2 (Mus musculus)
OG0004343	0.00411071	0.0419576	OG0004343	FucTA Glycoprotein 3-alpha-L-fucosyltransferase A (Drosophila melanogaster)
OG0004375	0.0033808	0.0357415	OG0004375	rbck1 RanBP-type and C3HC4-type zinc finger-containing protein 1 (Danio rerio)
OG0004378	1.78e-08	6.25e-07	OG0004378	LHX3 LIM/homeobox protein Lhx3 (Gallus gallus)
OG0004383	6.63e-07	1.88e-05	OG0004383	Hs2st Heparin sulfate O-sulfotransferase (Drosophila melanogaster)
OG0004495	3.75e-10	1.73e-08	OG0004495	Hey Hairy/enhancer-of-split related with YRPW motif protein (Drosophila melanogaster)
OG0004633	6.24e-11	3.4e-09	OG0004633	Trabd TraB domain-containing protein (Mus musculus)
OG0004661	0.00323357	0.0347148	OG0004661	TBCD Tubulin-specific chaperone D (Homo sapiens)
OG0004689	9.51e-06	0.00020742	OG0004689	RELCH RAB11-binding protein RELCH (Homo sapiens)
OG0004738	2.3e-06	5.81e-05	OG0004738	su(sable) Protein suppressor of sable (Drosophila melanogaster)
OG0004786	1.24e-17	1.98e-15	OG0004786	LOC113513186 uncharacterized protein LOC113513186 (Galleria mellonella)
OG0004811	1.83e-05	0.00035771	OG0004811	Syngr Synaptogyrin (Drosophila melanogaster)
OG0004839	0.00104653	0.0128308	OG0004839	TBC1D16 TBC1 domain family member 16 (Homo sapiens)
OG0004843	7.3e-16	8.9e-14	OG0004843	Znf598 E3 ubiquitin-protein ligase ZNF598 (Mus musculus)
OG0004851	0.0001633	0.00252513	OG0004851	Apeh Acylamino-acid-releasing enzyme (Mus musculus)
OG0004919	1.65e-08	6e-07	OG0004919	Pgant7 N-acetylgalactosaminyltransferase 7 (Drosophila melanogaster)
OG0004933	0.00033677	0.00477935	OG0004933	SPON1 Spondin-1 (Bos taurus)
OG0004955	0.00424098	0.0428649	OG0004955	Riok2 Serine/threonine-protein kinase RIO2 (Mus musculus)
OG0005023	2.54e-07	7.86e-06	OG0005023	LOC113512133 spindle assembly checkpoint component MAD1-like (Galleria mellonella)
OG0005121	2.25e-12	1.79e-10	OG0005121	WDR20 WD repeat-containing protein 20 (Homo sapiens)
OG0005216	1.7e-07	5.34e-06	OG0005216	LOC113511515 uncharacterized protein LOC113511515 (Galleria mellonella)
OG0005220	0.00360615	0.0375475	OG0005220	Myb Myb protein (Drosophila melanogaster)
OG0005244	1.77e-11	1.08e-09	OG0005244	DPM1 Dolichol-phosphate mannosyltransferase subunit 1 (Sus scrofa)
OG0005396	0.00041411	0.00575859	OG0005396	LOC113513665 uncharacterized protein LOC113513665 (Galleria mellonella)
OG0005446	0.00207003	0.0235665	OG0005446	BTBD8 BTB/POZ domain-containing protein 8 (Homo sapiens)
OG0005570	2.98e-22	1.03e-19	OG0005570	LOC113522507 GRIP and coiled-coil domain-containing protein 2 isoform X2 (Galleria mellonella)
OG0005573	8.05e-06	0.00017935	OG0005573	Uncharacterized protein C6orf136 homolog (Bos taurus)
OG0005659	2.53e-05	0.00048093	OG0005659	UPF3A Regulator of nonsense transcripts 3A (Homo sapiens)
OG0005673	2.17e-18	3.75e-16	OG0005673	TMEM65 Transmembrane protein 65 (Homo sapiens)
OG0005699	0.00062378	0.00833849	OG0005699	Pex23 Tectonin beta-propeller repeat-containing protein (Drosophila melanogaster)
OG0005730	2.98e-14	3.25e-12	OG0005730	Cideb Cell death activator CIDE-B (Mus musculus)
OG0005779	6.77e-06	0.00015586	OG0005779	AGAP002062 Protein FAM50 homolog (Anopheles gambiae)
OG0005849	1.47e-05	0.00029772	OG0005849	LOC113515502 WAP four-disulfide core domain protein 2-like (Galleria mellonella)
OG0005850	0.0003587	0.00502174	OG0005850	SH3KBP1 SH3 domain-containing kinase-binding protein 1 (Homo sapiens)
OG0005855	9.15e-07	2.53e-05	OG0005855	noc Zinc finger protein Noc (Drosophila melanogaster)
OG0005866	4.95e-11	2.77e-09	OG0005866	Dnajc9 DnaJ homolog subfamily C member 9 (Mus musculus)
OG0005868	6.69e-10	2.95e-08	OG0005868	AMOT Angiomotin (Homo sapiens)
OG0005870	0.00029891	0.00433107	OG0005870	FBXO28 F-box only protein 28 (Bos taurus)
OG0005877	1.28e-07	4.14e-06	OG0005877	TTC21B Tetratricopeptide repeat protein 21B (Homo sapiens)
OG0005879	0.00011299	0.00185802	OG0005879	Inpp1 Inositol polyphosphate 1-phosphatase (Mus musculus)
OG0005904	1.71e-17	2.5e-15	OG0005904	Abp1 Drebrin-like protein (Drosophila melanogaster)
OG0005935	0.00146556	0.0171561	OG0005935	Gbs-76A Glycogen-binding subunit 76A (Drosophila melanogaster)
OG0005948	0.00121519	0.0145542	OG0005948	Rm62 ATP-dependent RNA helicase p62 (Drosophila melanogaster)
OG0005972	0.00085068	0.0106825	OG0005972	DNMT DNA (cytosine-5)-methyltransferase PliMCI (Paracentrotus lividus)
OG0005976	0.00182034	0.0209542	OG0005976	SCFD2 Sec1 family domain-containing protein 2 (Homo sapiens)
OG0005983	1.32e-06	3.6e-05	OG0005983	wdr75 WD repeat-containing protein 75 (Xenopus laevis)
OG0005984	3.72e-09	1.4e-07	OG0005984	GGA1 ADP-ribosylation factor-binding protein GGA1 (Homo sapiens)
OG0006022	1.42e-26	9.81e-24	OG0006022	RPS6KA3 Ribosomal protein S6 kinase alpha-3 (Homo sapiens)
OG0006059	8.86e-07	2.48e-05	OG0006059	LOC113509804 uncharacterized protein LOC113509804 isoform X1 (Galleria mellonella)
OG0006080	5.24e-06	0.00012199	OG0006080	Kctd5 BTB/POZ domain-containing protein KCTD5 (Mus musculus)
OG0006097	5.43e-05	0.00096991	OG0006097	Rpn10 26S proteasome non-ATPase regulatory subunit 4 (Drosophila melanogaster)
OG0006126	2.98e-08	1.03e-06	OG0006126	Manf Mesencephalic astrocyte-derived neurotrophic factor homolog (Drosophila mojavensis)
OG0006139	2.01e-05	0.00038562	OG0006139	ARL6IP4 ADP-ribosylation factor-like protein 6-interacting protein 4 (Gallus gallus)
OG0006187	4.75e-06	0.00011184	OG0006187	Protein of unknown function
OG0006214	0.00135893	0.0159984	OG0006214	Srm Spermidine synthase (Mus musculus)
OG0006224	0.00017243	0.0026448	OG0006224	SYNJ1 Synaptojanin-1 (Homo sapiens)
OG0006246	0.00131094	0.0156107	OG0006246	Ell RNA polymerase II elongation factor Ell (Drosophila melanogaster)
OG0006255	8.65e-05	0.00145714	OG0006255	MRPL2 39S ribosomal protein L2, mitochondrial (Homo sapiens)
OG0006259	2.58e-09	1.03e-07	OG0006259	LOC114244300 uncharacterized protein LOC114244300 (Bombyx mandarina)
OG0006278	5.58e-46	1.16e-42	OG0006278	Shf SH2 domain-containing adapter protein F (Mus musculus)
OG0006297	0.00024445	0.00367026	OG0006297	Con Connectin (Drosophila melanogaster)
OG0006434	0.00031017	0.004463	OG0006434	blw ATP synthase subunit alpha, mitochondrial (Drosophila melanogaster)
OG0006456	0.00348688	0.0366742	OG0006456	nhl-1 RING finger protein nhl-1 (Caenorhabditis elegans)
OG0006459	0.00070591	0.00908469	OG0006459	Ccnq Cyclin-Q (Rattus norvegicus)
OG0006500	0.00408849	0.0419576	OG0006500	H Protein hairless (Drosophila melanogaster)
OG0006559	1.05e-05	0.00022429	OG0006559	CG9286 Protein BCCIP homolog (Drosophila melanogaster)
OG0006580	0.00223572	0.0251915	OG0006580	SFRICE_004667 SFRICE_004667 (Spodoptera frugiperda)
OG0006588	1.12e-09	4.74e-08	OG0006588	Prp38 Pre-mRNA-splicing factor 38 (Drosophila melanogaster)
OG0006624	0.00062821	0.00834386	OG0006624	VG Vitellogenin (Bombyx mori)
OG0006669	0.00015386	0.00239693	OG0006669	LDB2 LIM domain-binding protein 2 (Homo sapiens)
OG0006788	7.1e-06	0.0001599	OG0006788	Cdc37 Hsp90 co-chaperone Cdc37 (Drosophila melanogaster)
OG0006812	1.16e-12	1e-10	OG0006812	Pex3 Peroxisomal biogenesis factor 3 (Rattus norvegicus)
OG0006816	0.00337032	0.0357415	OG0006816	evm_010935 BPL/LPL catalytic domain-containing protein (Chilo suppressalis)
OG0006819	0.00480863	0.048322	OG0006819	DTD1 D-aminoacyl-tRNA deacylase 1 (Bos taurus)
OG0006857	1.02e-22	4.23e-20	OG0006857	dar1 Dendritic arbor reduction protein 1 (Drosophila melanogaster)
OG0006902	4.11e-14	4.26e-12	OG0006902	Tm9sf4 Transmembrane 9 superfamily member 4 (Mus musculus)
OG0006917	7.52e-20	1.73e-17	OG0006917	HR38 Probable nuclear hormone receptor HR38 (Fragment) (Bombyx mori)
OG0006918	0.00097953	0.0121533	OG0006918	TfIIB Transcription initiation factor IIB (Drosophila melanogaster)
OG0006923	2.74e-05	0.00051612	OG0006923	Set2 Probable histone-lysine N-methyltransferase CG1716 (Drosophila melanogaster)
OG0006925	1.91e-05	0.00036986	OG0006925	Pde12 2',5'-phosphodiesterase 12 (Rattus norvegicus)
OG0006946	0.00025726	0.0038074	OG0006946	mat-3 Cell division cycle protein 23 homolog (Caenorhabditis elegans)
OG0006977	0.00015016	0.00239326	OG0006977	cnpy4 Protein canopy 4 (Danio rerio)
OG0006983	6.42e-05	0.00112731	OG0006983	Uck Uridine-cytidine kinase (Drosophila melanogaster)
OG0007014	7.56e-12	5.22e-10	OG0007014	NDUFB8 NADH dehydrogenase [ubiquinone] 1 beta subcomplex subunit 8, mitochondrial (Pongo pygmaeus)
OG0007018	0.0005892	0.00797923	OG0007018	spopl Speckle-type POZ protein-like (Xenopus laevis)
OG0007076	0.00112057	0.0136578	OG0007076	slc12a8 Solute carrier family 12 member 8 (Xenopus laevis)
OG0007105	0.00077975	0.00991186	OG0007105	gpp Histone-lysine N-methyltransferase, H3 lysine-79 specific (Drosophila melanogaster)
OG0007111	0.00178525	0.020665	OG0007111	evm_000918 Uncharacterized protein (Chilo suppressalis)
OG0007121	1.58e-16	2.05e-14	OG0007121	DnaJ-1 DnaJ protein homolog 1 (Drosophila melanogaster)
OG0007129	1.41e-06	3.79e-05	OG0007129	ttc30a Tetratricopeptide repeat protein 30A (Xenopus tropicalis)
OG0007135	7.2e-05	0.0012432	OG0007135	rnf10 RING finger protein 10 (Xenopus laevis)
OG0007165	0.0001736	0.0026448	OG0007165	CG4622 Zinc finger CCHC domain-containing protein 8 homolog (Drosophila melanogaster)
OG0007169	1.52e-10	8.08e-09	OG0007169	RPL23A 60S ribosomal protein L23a (Bos taurus)
OG0007177	4.06e-07	1.2e-05	OG0007177	LOC113517370 INO80 complex subunit B (Galleria mellonella)
OG0007189	1.86e-06	4.88e-05	OG0007189	LOC113517585 A-kinase anchor protein 10, mitochondrial (Galleria mellonella)
OG0007206	0.00015384	0.00239693	OG0007206	Tmtc3 Protein O-mannosyl-transferase Tmtc3 (Drosophila melanogaster)
OG0007220	0.00482754	0.048322	OG0007220	CCT2 T-complex protein 1 subunit beta (Bos taurus)
OG0007249	0.00353257	0.0369671	OG0007249	EIF5B Eukaryotic translation initiation factor 5B (Homo sapiens)
OG0007258	0.00082265	0.0103935	OG0007258	aop Ets DNA-binding protein pokkuri (Drosophila melanogaster)
OG0007269	2.24e-10	1.08e-08	OG0007269	Rrp1 Recombination repair protein 1 (Drosophila melanogaster)
OG0007273	0.00064768	0.00849368	OG0007273	Clc Clathrin light chain (Drosophila melanogaster)
OG0007313	0.00010858	0.00181435	OG0007313	l(3)mbn Protein lethal(3)malignant blood neoplasm 1 (Drosophila melanogaster)
OG0007326	0.00015259	0.00239693	OG0007326	BVES Blood vessel epicardial substance (Gallus gallus)
OG0007342	2.34e-33	2.42e-30	OG0007342	Gldc Glycine dehydrogenase (decarboxylating), mitochondrial (Mus musculus)
OG0007353	0.00373268	0.0386705	OG0007353	PSAT1 Phosphoserine aminotransferase (Homo sapiens)
OG0007357	0.00239976	0.0268773	OG0007357	Bin1 Myc box-dependent-interacting protein 1 (Rattus norvegicus)
OG0007370	0.00033669	0.00477935	OG0007370	TIMELESS Protein timeless homolog (Homo sapiens)
OG0007398	1.1e-05	0.00023022	OG0007398	SSR1 Translocon-associated protein subunit alpha (Bos taurus)
OG0007415	1.76e-10	8.89e-09	OG0007415	Ns3 Large subunit GTPase 1 homolog (Drosophila melanogaster)
OG0007427	3.38e-11	1.95e-09	OG0007427	Mtor Nucleoprotein TPR (Drosophila melanogaster)
OG0007446	2.28e-11	1.35e-09	OG0007446	Uncharacterized protein C7orf26 homolog (Mus musculus)
OG0007448	2.84e-06	7.01e-05	OG0007448	B5V51_14559 Endosome-associated-trafficking regulator 1 (Heliothis virescens)
OG0007464	0.00338095	0.0357415	OG0007464	SDR39U1 Epimerase family protein SDR39U1 (Homo sapiens)
OG0007504	2.07e-09	8.58e-08	OG0007504	Dd CTD nuclear envelope phosphatase 1 homolog (Drosophila melanogaster)
OG0007505	0.00024017	0.00363243	OG0007505	KGM_200857 Uncharacterized protein (Danaus plexippus plexippus)
OG0007512	3.53e-12	2.52e-10	OG0007512	AAEL005041 Ribosome biogenesis protein WDR12 homolog (Aedes aegypti)
OG0007535	0.00414742	0.0421248	OG0007535	Slbp Histone RNA hairpin-binding protein (Drosophila melanogaster)
OG0007540	0.00025709	0.0038074	OG0007540	LIPI Lipase member I (Homo sapiens)
OG0007573	0.00306209	0.0332181	OG0007573	RpS13 40S ribosomal protein S13 (Spodoptera frugiperda)
OG0007594	1.78e-08	6.25e-07	OG0007594	RINT1 RAD50-interacting protein 1 (Homo sapiens)
OG0007598	6.81e-05	0.00118574	OG0007598	UTP20 Small subunit processome component 20 homolog (Homo sapiens)
OG0007626	1.48e-05	0.00029772	OG0007626	BAIAP2 Brain-specific angiogenesis inhibitor 1-associated protein 2 (Cricetulus griseus)
OG0007631	2.94e-07	8.83e-06	OG0007631	PSMD12 26S proteasome non-ATPase regulatory subunit 12 (Homo sapiens)
OG0007644	4.13e-09	1.53e-07	OG0007644	ZNF711 Zinc finger protein 711 (Homo sapiens)
OG0007649	3.31e-05	0.00061235	OG0007649	pycr3 Pyrroline-5-carboxylate reductase 3 (Danio rerio)
OG0007650	7.36e-05	0.00126032	OG0007650	HaOG206529 Uncharacterized protein (Helicoverpa armigera)
OG0007669	0.00308251	0.0332654	OG0007669	glrx3 Glutaredoxin 3 (Danio rerio)
OG0007687	0.00011191	0.00185495	OG0007687	Pfdn5 Probable prefoldin subunit 5 (Drosophila melanogaster)
OG0007689	9.16e-06	0.00020191	OG0007689	tes Testin (Xenopus tropicalis)
OG0007701	2.86e-07	8.71e-06	OG0007701	tpsp Bifunctional trehalose-6-phosphate synthase/phosphatase (Thermoproteus tenax (strain ATCC 35583 / DSM 2078 / JCM 9277 / NBRC 100435 / Kra 1))
OG0007709	3.78e-06	9.18e-05	OG0007709	COX7A Cytochrome c oxidase subunit 7A, mitochondrial (Drosophila melanogaster)
OG0007714	3.75e-10	1.73e-08	OG0007714	pih1d1 PIH1 domain-containing protein 1 (Danio rerio)
OG0007717	0.00060174	0.00809618	OG0007717	Sgpp1 Sphingosine-1-phosphate phosphatase 1 (Rattus norvegicus)
OG0007743	0.00065367	0.00851824	OG0007743	Xpo1 Exportin-1 (Mus musculus)
OG0007774	6.54e-19	1.36e-16	OG0007774	eIF2beta Eukaryotic translation initiation factor 2 subunit 2 (Drosophila melanogaster)
OG0007784	4.25e-06	0.00010122	OG0007784	evm_001069 BRCT domain-containing protein (Chilo suppressalis)
OG0007790	1.09e-18	2.05e-16	OG0007790	arih1l E3 ubiquitin-protein ligase arih1l (Danio rerio)
OG0007808	0.00077187	0.00987229	OG0007808	AGAP002499 Probable methylmalonate-semialdehyde dehydrogenase [acylating], mitochondrial (Anopheles gambiae)
OG0007815	3.33e-12	2.46e-10	OG0007815	Sik1 Serine/threonine-protein kinase SIK1 (Rattus norvegicus)
OG0007832	0.00104146	0.0128308	OG0007832	Con Connectin (Drosophila melanogaster)
OG0007865	0.00029097	0.00424566	OG0007865	LOC113512134 Protein YIPF (Galleria mellonella)
OG0007884	1.82e-05	0.00035771	OG0007884	Protein of unknown function
OG0007897	1.4e-12	1.16e-10	OG0007897	Gbe1 1,4-alpha-glucan-branching enzyme (Mus musculus)
OG0007902	9.56e-25	4.95e-22	OG0007902	lz Protein lozenge (Drosophila melanogaster)
OG0007915	7.01e-06	0.00015961	OG0007915	SLC16A2 Monocarboxylate transporter 8 (Homo sapiens)
OG0007939	9.78e-12	6.33e-10	OG0007939	tef2 Translation elongation factor 2 (Bombyx mori)
OG0007952	4.28e-07	1.25e-05	OG0007952	PHAX Phosphorylated adapter RNA export protein (Gallus gallus)
OG0007978	0.00258267	0.0283138	OG0007978	sav Scaffold protein salvador (Drosophila melanogaster)
OG0007981	1.03e-05	0.00022231	OG0007981	Cog2 Conserved oligomeric Golgi complex subunit 2 (Drosophila melanogaster)
OG0008056	0.00011453	0.0018685	OG0008056	snap-29 Soluble NSF attachment protein 29 (Caenorhabditis elegans)
OG0008062	5.48e-07	1.58e-05	OG0008062	Dlish SH3 domain-containing protein Dlish (Drosophila melanogaster)
OG0008103	1.6e-07	5.1e-06	OG0008103	SLC7A5 Large neutral amino acids transporter small subunit 1 (Oryctolagus cuniculus)
OG0008150	1.47e-06	3.9e-05	OG0008150	Rae1 Protein Rae1 (Drosophila melanogaster)
OG0008186	9.87e-13	8.89e-11	OG0008186	Shal Potassium voltage-gated channel protein Shal (Drosophila melanogaster)
OG0008188	0.00087636	0.0109387	OG0008188	Tret1 Facilitated trehalose transporter Tret1 (Apis mellifera ligustica)
OG0008232	0.00118344	0.0142563	OG0008232	se Pyrimidodiazepine synthase (Drosophila melanogaster)
OG0008260	2.78e-05	0.00051893	OG0008260	FeCh Ferrochelatase, mitochondrial (Drosophila melanogaster)
OG0008261	0.00243309	0.0271041	OG0008261	nudt21 Cleavage and polyadenylation specificity factor subunit 5 (Xenopus laevis)
OG0008328	9.31e-12	6.22e-10	OG0008328	RAPH1 Ras-associated and pleckstrin homology domains-containing protein 1 (Homo sapiens)
OG0008460	1.69e-10	8.75e-09	OG0008460	NTRK2 BDNF/NT-3 growth factors receptor (Gallus gallus)
OG0008470	8.9e-08	2.93e-06	OG0008470	emc4 ER membrane protein complex subunit 4 (Xenopus laevis)
OG0008522	2.65e-12	2.03e-10	OG0008522	PRRX2 Paired mesoderm homeobox protein 2 (Fragment) (Gallus gallus)
OG0008548	3.81e-06	9.18e-05	OG0008548	Taf6 Transcription initiation factor TFIID subunit 6 (Drosophila melanogaster)
OG0008561	3.77e-13	3.72e-11	OG0008561	polo Serine/threonine-protein kinase polo (Drosophila melanogaster)
OG0008570	0.00035677	0.00502174	OG0008570	RABGAP1 Rab GTPase-activating protein 1 (Homo sapiens)
OG0008574	0.00112976	0.0136892	OG0008574	ptc Protein patched (Drosophila melanogaster)
OG0008583	0.00167315	0.0194763	OG0008583	NKAIN Sodium/potassium-transporting ATPase subunit beta-1-interacting protein (Drosophila melanogaster)
OG0008616	0.00131893	0.0156161	OG0008616	AGAP005542 Queuine tRNA-ribosyltransferase accessory subunit 2 (Anopheles gambiae)
OG0008624	6.35e-13	5.98e-11	OG0008624	NAA35 N-alpha-acetyltransferase 35, NatC auxiliary subunit (Gallus gallus)
OG0008654	0.00302473	0.0329855	OG0008654	phm Cytochrome P450 306a1 (Drosophila melanogaster)
OG0008862	0.00013503	0.00216879	OG0008862	TXN2 Thioredoxin, mitochondrial (Bos taurus)
OG0008875	1.77e-05	0.00035264	OG0008875	LOC113520679 cyclin-dependent kinase 2-interacting protein-like (Galleria mellonella)
OG0008920	1.07e-05	0.00022623	OG0008920	LOC113509777 uncharacterized protein LOC113509777 isoform X1 (Galleria mellonella)
OG0008950	4.02e-08	1.37e-06	OG0008950	Gld Glucose dehydrogenase [FAD, quinone] (Drosophila pseudoobscura pseudoobscura)
OG0008959	1.45e-05	0.00029747	OG0008959	Npl4 Nuclear protein localization protein 4 homolog (Drosophila melanogaster)
OG0008962	0.00012882	0.00208532	OG0008962	ND-75 NADH-ubiquinone oxidoreductase 75 kDa subunit, mitochondrial (Drosophila melanogaster)
OG0008991	1.29e-11	8.1e-10	OG0008991	JAZF1 Juxtaposed with another zinc finger protein 1 (Homo sapiens)
OG0009131	2.54e-06	6.34e-05	OG0009131	Ndfip2 NEDD4 family-interacting protein 2 (Fragment) (Mus musculus)
OG0009140	0.00410118	0.0419576	OG0009140	NAGA Alpha-N-acetylgalactosaminidase (Gallus gallus)
OG0009153	0.00066092	0.0085589	OG0009153	Pgant3 Polypeptide N-acetylgalactosaminyltransferase 3 (Drosophila melanogaster)
OG0009157	0.00223709	0.0251915	OG0009157	Caf1-55 Chromatin assembly factor 1 p55 subunit (Drosophila melanogaster)
OG0009251	4.01e-20	1.04e-17	OG0009251	SFRICE_008156 SFRICE_008156 (Spodoptera frugiperda)
OG0009322	0.00053476	0.00728956	OG0009322	CHYM2 Chymotrypsin-2 (Anopheles gambiae)
OG0009361	1.03e-09	4.45e-08	OG0009361	MKP-4 Dual specificity protein phosphatase MPK-4 (Drosophila melanogaster)
OG0009364	0.0025441	0.0280393	OG0009364	LOC113513402 lysosome-associated membrane glycoprotein 1 (Galleria mellonella)
OG0009396	2.8e-09	1.09e-07	OG0009396	tsu RNA-binding protein 8A (Drosophila melanogaster)
OG0009400	0.00049311	0.00676637	OG0009400	LOC113510300 uncharacterized protein LOC113510300 (Galleria mellonella)
OG0009406	2.2e-06	5.63e-05	OG0009406	eef1akmt2 EEF1A lysine methyltransferase 2 (Danio rerio)
OG0009622	6.31e-08	2.11e-06	OG0009622	TCTE1 Dynein regulatory complex subunit 5 (Macaca fascicularis)
OG0009729	5.72e-15	6.58e-13	OG0009729	CG7990 Post-GPI attachment to proteins factor 2-like (Drosophila melanogaster)
OG0009785	8.32e-05	0.00141304	OG0009785	ATFC Activating transcription factor of chaperone (Bombyx mori)
OG0009796	5.6e-05	0.00099173	OG0009796	RpL14 60S ribosomal protein L14 (Drosophila melanogaster)
OG0009870	4.27e-10	1.92e-08	OG0009870	unc-4 Homeobox protein unc-4 (Drosophila melanogaster)
OG0009992	1.18e-05	0.0002445	OG0009992	mRpL41 39S ribosomal protein L41, mitochondrial (Drosophila pseudoobscura pseudoobscura)
OG0010008	5.35e-05	0.00096393	OG0010008	Tmem209 Transmembrane protein 209 (Mus musculus)
OG0010241	0.00028505	0.00418883	OG0010241	pde-5 Probable 3',5'-cyclic phosphodiesterase pde-5 (Caenorhabditis elegans)
OG0010299	3.19e-09	1.22e-07	OG0010299	Tbl1xr1 F-box-like/WD repeat-containing protein TBL1XR1 (Mus musculus)
OG0010300	1.81e-10	8.93e-09	OG0010300	Cdc7 Cell division cycle 7-related protein kinase (Mus musculus)

## Sheet: Table S8
Table S8. Go terms of rapidly evolving genes in E. elutella.
GO	NS	enrichment	name	ratio_in_study	ratio_in_pop	p_uncorrected	depth	study_count	p_fdr_bh	study_items
GO:0006364	BP	e	rRNA processing	9/196	81/11671	8.12676e-06	9	9	0.0642339	Eelu|00001286-RA, Eelu|00001933-RA, Eelu|00003205-RA, Eelu|00003281-RA, Eelu|00004184-RA, Eelu|00005438-RA, Eelu|00008640-RA, Eelu|00009911-RA, Eelu|00011869-RA
GO:0048664	BP	e	neuron fate determination	2/196	2/11671	0.000280616	4	2	0.739328	Eelu|00000648-RA, Eelu|00001506-RA
GO:0009794	BP	e	regulation of mitotic cell cycle, embryonic	2/196	2/11671	0.000280616	6	2	0.739328	Eelu|00006618-RA, Eelu|00006691-RA
GO:2000738	BP	e	positive regulation of stem cell differentiation	2/196	3/11671	0.000832516	6	2	1	Eelu|00006691-RA, Eelu|00012351-RA
GO:0000188	BP	e	inactivation of MAPK activity	2/196	4/11671	0.0016466	13	2	1	Eelu|00001835-RA, Eelu|00012868-RA
GO:1901673	BP	e	regulation of mitotic spindle assembly	2/196	4/11671	0.0016466	10	2	1	Eelu|00001803-RA, Eelu|00010159-RA
GO:0016266	BP	e	O-glycan processing	2/196	4/11671	0.0016466	9	2	1	Eelu|00004832-RA, Eelu|00008692-RA
GO:0051257	BP	e	meiotic spindle midzone assembly	2/196	4/11671	0.0016466	6	2	1	Eelu|00000222-RA, Eelu|00013823-RA
GO:0000723	BP	e	telomere maintenance	3/196	16/11671	0.0022229	7	3	1	Eelu|00001760-RA, Eelu|00003250-RA, Eelu|00008680-RA
GO:0043536	BP	e	positive regulation of blood vessel endothelial cell migration	2/196	5/11671	0.002714	10	2	1	Eelu|00003623-RA, Eelu|00009340-RA
GO:0000466	BP	e	maturation of 5.8S rRNA from tricistronic rRNA transcript (SSU-rRNA, 5.8S rRNA, LSU-rRNA)	2/196	5/11671	0.002714	11	2	1	Eelu|00001823-RA, Eelu|00003204-RA
GO:0042691	BP	e	positive regulation of crystal cell differentiation	2/196	5/11671	0.002714	7	2	1	Eelu|00001498-RA, Eelu|00008658-RA
GO:0043923	BP	e	positive regulation by host of viral transcription	2/196	6/11671	0.00402606	7	2	1	Eelu|00007330-RA, Eelu|00008696-RA
GO:0050684	BP	e	regulation of mRNA processing	2/196	6/11671	0.00402606	8	2	1	Eelu|00007126-RA, Eelu|00011641-RA
GO:0070072	BP	e	vacuolar proton-transporting V-type ATPase complex assembly	2/196	7/11671	0.00557435	9	2	1	Eelu|00001346-RA, Eelu|00002470-RA
GO:0034613	BP	e	cellular protein localization	4/196	43/11671	0.0057082	4	4	1	Eelu|00000222-RA, Eelu|00003118-RA, Eelu|00009340-RA, Eelu|00012816-RA
GO:0000278	BP	e	mitotic cell cycle	6/196	101/11671	0.00703981	3	6	1	Eelu|00000222-RA, Eelu|00001225-RA, Eelu|00001623-RA, Eelu|00001835-RA, Eelu|00006691-RA, Eelu|00009126-RA
GO:0045190	BP	e	isotype switching	2/196	8/11671	0.00735065	12	2	1	Eelu|00009311-RA, Eelu|00013823-RA
GO:0046855	BP	e	inositol phosphate dephosphorylation	2/196	9/11671	0.00934693	8	2	1	Eelu|00005294-RA, Eelu|00009143-RA
GO:0000022	BP	e	mitotic spindle elongation	2/196	9/11671	0.00934693	4	2	1	Eelu|00001803-RA, Eelu|00010159-RA
GO:0051567	BP	e	histone H3-K9 methylation	2/196	9/11671	0.00934693	11	2	1	Eelu|00008828-RA, Eelu|00009599-RA
GO:0046488	BP	e	phosphatidylinositol metabolic process	2/196	10/11671	0.0115554	7	2	1	Eelu|00003623-RA, Eelu|00005294-RA
GO:0009312	BP	e	oligosaccharide biosynthetic process	2/196	10/11671	0.0115554	5	2	1	Eelu|00005144-RA, Eelu|00008692-RA
GO:0006935	BP	e	chemotaxis	2/196	10/11671	0.0115554	3	2	1	Eelu|00003469-RA, Eelu|00009340-RA
GO:0001570	BP	e	vasculogenesis	2/196	11/11671	0.0139684	4	2	1	Eelu|00002682-RA, Eelu|00009340-RA
GO:0034394	BP	e	protein localization to cell surface	2/196	11/11671	0.0139684	5	2	1	Eelu|00003049-RA, Eelu|00012816-RA
GO:0007257	BP	e	activation of JUN kinase activity	2/196	12/11671	0.0165786	14	2	1	Eelu|00003539-RA, Eelu|00010358-RA
GO:0051276	BP	e	chromosome organization	2/196	12/11671	0.0165786	5	2	1	Eelu|00003250-RA, Eelu|00009311-RA
GO:0061966	BP	e	establishment of left/right asymmetry	1/196	1/11671	0.0167938	6	1	1	Eelu|00003562-RA
GO:1900365	BP	e	positive regulation of mRNA polyadenylation	1/196	1/11671	0.0167938	11	1	1	Eelu|00012351-RA
GO:0043060	BP	e	meiotic metaphase I plate congression	1/196	1/11671	0.0167938	8	1	1	Eelu|00013823-RA
GO:0051047	BP	e	positive regulation of secretion	1/196	1/11671	0.0167938	6	1	1	Eelu|00005518-RA
GO:0016191	BP	e	synaptic vesicle uncoating	1/196	1/11671	0.0167938	10	1	1	Eelu|00005294-RA
GO:0032837	BP	e	distributive segregation	1/196	1/11671	0.0167938	5	1	1	Eelu|00001803-RA
GO:0005992	BP	e	trehalose biosynthetic process	1/196	1/11671	0.0167938	7	1	1	Eelu|00005444-RA
GO:0099551	BP	e	trans-synaptic signaling by neuropeptide, modulating synaptic transmission	1/196	1/11671	0.0167938	8	1	1	Eelu|00002682-RA
GO:0010446	BP	e	response to alkaline pH	1/196	1/11671	0.0167938	4	1	1	Eelu|00003469-RA
GO:0043059	BP	e	regulation of forward locomotion	1/196	1/11671	0.0167938	4	1	1	Eelu|00003057-RA
GO:1904750	BP	e	negative regulation of protein localization to nucleolus	1/196	1/11671	0.0167938	8	1	1	Eelu|00003367-RA
GO:0046595	BP	e	establishment of pole plasm mRNA localization	1/196	1/11671	0.0167938	4	1	1	Eelu|00014588-RA
GO:0019227	BP	e	neuronal action potential propagation	1/196	1/11671	0.0167938	6	1	1	Eelu|00002682-RA
GO:0045619	BP	e	regulation of lymphocyte differentiation	1/196	1/11671	0.0167938	7	1	1	Eelu|00013166-RA
GO:0021526	BP	e	medial motor column neuron differentiation	1/196	1/11671	0.0167938	5	1	1	Eelu|00002505-RA
GO:0002829	BP	e	negative regulation of type 2 immune response	1/196	1/11671	0.0167938	6	1	1	Eelu|00013166-RA
GO:0008056	BP	e	ocellus development	1/196	1/11671	0.0167938	5	1	1	Eelu|00009004-RA
GO:0010749	BP	e	regulation of nitric oxide mediated signal transduction	1/196	1/11671	0.0167938	7	1	1	Eelu|00004821-RA
GO:0006597	BP	e	spermine biosynthetic process	1/196	1/11671	0.0167938	9	1	1	Eelu|00005727-RA
GO:0021520	BP	e	spinal cord motor neuron cell fate specification	1/196	1/11671	0.0167938	5	1	1	Eelu|00002505-RA
GO:0021521	BP	e	ventral spinal cord interneuron specification	1/196	1/11671	0.0167938	5	1	1	Eelu|00002505-RA
GO:0035157	BP	e	negative regulation of fusion cell fate specification	1/196	1/11671	0.0167938	8	1	1	Eelu|00006620-RA
GO:0070570	BP	e	regulation of neuron projection regeneration	1/196	1/11671	0.0167938	9	1	1	Eelu|00000648-RA
GO:0034053	BP	e	modulation by symbiont of host defense-related programmed cell death	1/196	1/11671	0.0167938	8	1	1	Eelu|00012868-RA
GO:0036372	BP	e	opsin transport	1/196	1/11671	0.0167938	8	1	1	Eelu|00002146-RA
GO:1905564	BP	e	positive regulation of vascular endothelial cell proliferation	1/196	1/11671	0.0167938	8	1	1	Eelu|00003623-RA
GO:0032410	BP	e	negative regulation of transporter activity	1/196	1/11671	0.0167938	6	1	1	Eelu|00013166-RA
GO:0031534	BP	e	minus-end directed microtubule sliding	1/196	1/11671	0.0167938	5	1	1	Eelu|00001803-RA
GO:1904980	BP	e	positive regulation of endosome organization	1/196	1/11671	0.0167938	7	1	1	Eelu|00005294-RA
GO:2000353	BP	e	positive regulation of endothelial cell apoptotic process	1/196	1/11671	0.0167938	9	1	1	Eelu|00003623-RA
GO:0032888	BP	e	regulation of mitotic spindle elongation	1/196	1/11671	0.0167938	10	1	1	Eelu|00001803-RA
GO:0090324	BP	e	negative regulation of oxidative phosphorylation	1/196	1/11671	0.0167938	9	1	1	Eelu|00013681-RA
GO:2000975	BP	e	positive regulation of pro-B cell differentiation	1/196	1/11671	0.0167938	9	1	1	Eelu|00012351-RA
GO:0002021	BP	e	response to dietary excess	1/196	1/11671	0.0167938	5	1	1	Eelu|00000328-RA
GO:0008614	BP	e	pyridoxine metabolic process	1/196	1/11671	0.0167938	6	1	1	Eelu|00003291-RA
GO:0071027	BP	e	nuclear RNA surveillance	1/196	1/11671	0.0167938	9	1	1	Eelu|00015121-RA
GO:0051510	BP	e	regulation of unidimensional cell growth	1/196	1/11671	0.0167938	6	1	1	Eelu|00001995-RA
GO:0031439	BP	e	positive regulation of mRNA cleavage	1/196	1/11671	0.0167938	9	1	1	Eelu|00012351-RA
GO:0051939	BP	e	gamma-aminobutyric acid import	1/196	1/11671	0.0167938	10	1	1	Eelu|00012908-RA
GO:0009304	BP	e	tRNA transcription	1/196	1/11671	0.0167938	11	1	1	Eelu|00007191-RA
GO:1990613	BP	e	mitochondrial membrane fusion	1/196	1/11671	0.0167938	7	1	1	Eelu|00000879-RA
GO:0043506	BP	e	regulation of JUN kinase activity	1/196	1/11671	0.0167938	12	1	1	Eelu|00004821-RA
GO:1903859	BP	e	regulation of dendrite extension	1/196	1/11671	0.0167938	9	1	1	Eelu|00002682-RA
GO:0098658	BP	e	inorganic anion import across plasma membrane	1/196	1/11671	0.0167938	8	1	1	Eelu|00012908-RA
GO:0048302	BP	e	regulation of isotype switching to IgG isotypes	1/196	1/11671	0.0167938	10	1	1	Eelu|00013166-RA
GO:0010193	BP	e	response to ozone	1/196	1/11671	0.0167938	5	1	1	Eelu|00012868-RA
GO:2000376	BP	e	positive regulation of oxygen metabolic process	1/196	1/11671	0.0167938	6	1	1	Eelu|00000507-RA
GO:0001502	BP	e	cartilage condensation	1/196	1/11671	0.0167938	3	1	1	Eelu|00013187-RA
GO:0003365	BP	e	establishment of cell polarity involved in ameboidal cell migration	1/196	1/11671	0.0167938	4	1	1	Eelu|00009340-RA
GO:0002761	BP	e	regulation of myeloid leukocyte differentiation	1/196	1/11671	0.0167938	7	1	1	Eelu|00013166-RA
GO:0051224	BP	e	negative regulation of protein transport	1/196	1/11671	0.0167938	7	1	1	Eelu|00013166-RA
GO:0033628	BP	e	regulation of cell adhesion mediated by integrin	1/196	1/11671	0.0167938	5	1	1	Eelu|00008692-RA
GO:1901339	BP	e	regulation of store-operated calcium channel activity	1/196	1/11671	0.0167938	10	1	1	Eelu|00003623-RA
GO:0032713	BP	e	negative regulation of interleukin-4 production	1/196	1/11671	0.0167938	6	1	1	Eelu|00013166-RA
GO:1904491	BP	e	protein localization to ciliary transition zone	1/196	1/11671	0.0167938	7	1	1	Eelu|00009901-RA
GO:0019243	BP	e	methylglyoxal catabolic process to D-lactate via S-lactoyl-glutathione	1/196	1/11671	0.0167938	9	1	1	Eelu|00004185-RA
GO:0043555	BP	e	regulation of translation in response to stress	1/196	1/11671	0.0167938	8	1	1	Eelu|00012154-RA
GO:0034051	BP	e	negative regulation of plant-type hypersensitive response	1/196	1/11671	0.0167938	8	1	1	Eelu|00012868-RA
GO:0000453	BP	e	enzyme-directed rRNA 2'-O-methylation	1/196	1/11671	0.0167938	13	1	1	Eelu|00001823-RA
GO:0070278	BP	e	extracellular matrix constituent secretion	1/196	1/11671	0.0167938	6	1	1	Eelu|00008692-RA
GO:0099152	BP	e	regulation of neurotransmitter receptor transport, endosome to postsynaptic membrane	1/196	1/11671	0.0167938	9	1	1	Eelu|00003748-RA
GO:0008615	BP	e	pyridoxine biosynthetic process	1/196	1/11671	0.0167938	7	1	1	Eelu|00003291-RA
GO:1905280	BP	e	negative regulation of retrograde transport, endosome to Golgi	1/196	1/11671	0.0167938	8	1	1	Eelu|00011729-RA
GO:0035457	BP	e	cellular response to interferon-alpha	1/196	1/11671	0.0167938	6	1	1	Eelu|00013681-RA
GO:1905146	BP	e	lysosomal protein catabolic process	1/196	1/11671	0.0167938	8	1	1	Eelu|00001346-RA
GO:0100026	BP	e	positive regulation of DNA repair by transcription from RNA polymerase II promoter	1/196	1/11671	0.0167938	11	1	1	Eelu|00000648-RA
GO:0016233	BP	e	telomere capping	1/196	1/11671	0.0167938	8	1	1	Eelu|00003250-RA
GO:0048659	BP	e	smooth muscle cell proliferation	1/196	1/11671	0.0167938	4	1	1	Eelu|00001327-RA
GO:0048294	BP	e	negative regulation of isotype switching to IgE isotypes	1/196	1/11671	0.0167938	11	1	1	Eelu|00013166-RA
GO:0099148	BP	e	regulation of synaptic vesicle docking	1/196	1/11671	0.0167938	10	1	1	Eelu|00003118-RA
GO:0000463	BP	e	maturation of LSU-rRNA from tricistronic rRNA transcript (SSU-rRNA, 5.8S rRNA, LSU-rRNA)	2/196	13/11671	0.0193786	11	2	1	Eelu|00001823-RA, Eelu|00003204-RA
GO:0000184	BP	e	nuclear-transcribed mRNA catabolic process, nonsense-mediated decay	3/196	36/11671	0.0221801	10	3	1	Eelu|00004282-RA, Eelu|00014588-RA, Eelu|00015079-RA
GO:0007612	BP	e	learning	3/196	36/11671	0.0221801	6	3	1	Eelu|00002682-RA, Eelu|00003057-RA, Eelu|00005294-RA
GO:0002224	BP	e	toll-like receptor signaling pathway	2/196	14/11671	0.0223615	6	2	1	Eelu|00008102-RA, Eelu|00012154-RA
GO:0009744	BP	e	response to sucrose	2/196	15/11671	0.0255205	6	2	1	Eelu|00009220-RA, Eelu|00009311-RA
GO:0043524	BP	e	negative regulation of neuron apoptotic process	3/196	38/11671	0.0255774	8	3	1	Eelu|00002682-RA, Eelu|00008842-RA, Eelu|00010234-RA
GO:0006302	BP	e	double-strand break repair	3/196	39/11671	0.0273748	8	3	1	Eelu|00003250-RA, Eelu|00004220-RA, Eelu|00009311-RA
GO:0048747	BP	e	muscle fiber development	2/196	16/11671	0.0288487	6	2	1	Eelu|00006620-RA, Eelu|00007126-RA
GO:0007031	BP	e	peroxisome organization	2/196	16/11671	0.0288487	5	2	1	Eelu|00001849-RA, Eelu|00011644-RA
GO:0008104	BP	e	protein localization	4/196	70/11671	0.0299501	3	4	1	Eelu|00003049-RA, Eelu|00003250-RA, Eelu|00003748-RA, Eelu|00012816-RA
GO:0007143	BP	e	female meiotic nuclear division	2/196	17/11671	0.0323397	8	2	1	Eelu|00000222-RA, Eelu|00004220-RA
GO:0036255	BP	e	response to methylamine	1/196	2/11671	0.0333069	6	1	1	Eelu|00005966-RA
GO:0099171	BP	e	presynaptic modulation of chemical synaptic transmission	1/196	2/11671	0.0333069	7	1	1	Eelu|00003118-RA
GO:0006837	BP	e	serotonin transport	1/196	2/11671	0.0333069	6	1	1	Eelu|00003406-RA
GO:0016447	BP	e	somatic recombination of immunoglobulin gene segments	1/196	2/11671	0.0333069	10	1	1	Eelu|00013823-RA
GO:0007635	BP	e	chemosensory behavior	1/196	2/11671	0.0333069	2	1	1	Eelu|00003469-RA
GO:0010965	BP	e	regulation of mitotic sister chromatid separation	1/196	2/11671	0.0333069	9	1	1	Eelu|00010159-RA
GO:1905765	BP	e	negative regulation of protection from non-homologous end joining at telomere	1/196	2/11671	0.0333069	10	1	1	Eelu|00009311-RA
GO:0007058	BP	e	spindle assembly involved in female meiosis II	1/196	2/11671	0.0333069	11	1	1	Eelu|00000222-RA
GO:0007624	BP	e	ultradian rhythm	1/196	2/11671	0.0333069	2	1	1	Eelu|00010220-RA
GO:0034499	BP	e	late endosome to Golgi transport	1/196	2/11671	0.0333069	7	1	1	Eelu|00000309-RA
GO:1903442	BP	e	response to lipoic acid	1/196	2/11671	0.0333069	6	1	1	Eelu|00005966-RA
GO:0045661	BP	e	regulation of myoblast differentiation	1/196	2/11671	0.0333069	5	1	1	Eelu|00007287-RA
GO:0046548	BP	e	retinal rod cell development	1/196	2/11671	0.0333069	7	1	1	Eelu|00002682-RA
GO:0090656	BP	e	t-circle formation	1/196	2/11671	0.0333069	8	1	1	Eelu|00009311-RA
GO:0000958	BP	e	mitochondrial mRNA catabolic process	1/196	2/11671	0.0333069	9	1	1	Eelu|00013681-RA
GO:0042773	BP	e	ATP synthesis coupled electron transport	1/196	2/11671	0.0333069	6	1	1	Eelu|00004444-RA
GO:0042490	BP	e	mechanoreceptor differentiation	1/196	2/11671	0.0333069	5	1	1	Eelu|00002682-RA
GO:0035155	BP	e	negative regulation of terminal cell fate specification, open tracheal system	1/196	2/11671	0.0333069	8	1	1	Eelu|00006620-RA
GO:0019343	BP	e	cysteine biosynthetic process via cystathionine	1/196	2/11671	0.0333069	11	1	1	Eelu|00004821-RA
GO:0048600	BP	e	oocyte fate commitment	1/196	2/11671	0.0333069	4	1	1	Eelu|00000222-RA
GO:0000335	BP	e	negative regulation of transposition, DNA-mediated	1/196	2/11671	0.0333069	9	1	1	Eelu|00014588-RA
GO:0035314	BP	e	scab formation	1/196	2/11671	0.0333069	2	1	1	Eelu|00008658-RA
GO:0071800	BP	e	podosome assembly	1/196	2/11671	0.0333069	6	1	1	Eelu|00010358-RA
GO:0016557	BP	e	peroxisome membrane biogenesis	1/196	2/11671	0.0333069	5	1	1	Eelu|00011644-RA
GO:0034770	BP	e	histone H4-K20 methylation	1/196	2/11671	0.0333069	11	1	1	Eelu|00009599-RA
GO:0110104	BP	e	mRNA alternative polyadenylation	1/196	2/11671	0.0333069	11	1	1	Eelu|00012351-RA
GO:0071927	BP	e	octopamine signaling pathway	1/196	2/11671	0.0333069	7	1	1	Eelu|00003057-RA
GO:0045141	BP	e	meiotic telomere clustering	1/196	2/11671	0.0333069	7	1	1	Eelu|00013823-RA
GO:0042823	BP	e	pyridoxal phosphate biosynthetic process	1/196	2/11671	0.0333069	7	1	1	Eelu|00003291-RA
GO:0032205	BP	e	negative regulation of telomere maintenance	1/196	2/11671	0.0333069	8	1	1	Eelu|00009311-RA
GO:0007056	BP	e	spindle assembly involved in female meiosis	1/196	2/11671	0.0333069	10	1	1	Eelu|00001803-RA
GO:0009785	BP	e	blue light signaling pathway	1/196	2/11671	0.0333069	8	1	1	Eelu|00000410-RA
GO:0007034	BP	e	vacuolar transport	1/196	2/11671	0.0333069	4	1	1	Eelu|00013166-RA
GO:0036295	BP	e	cellular response to increased oxygen levels	1/196	2/11671	0.0333069	5	1	1	Eelu|00001346-RA
GO:0003231	BP	e	cardiac ventricle development	1/196	2/11671	0.0333069	4	1	1	Eelu|00002184-RA
GO:0071955	BP	e	recycling endosome to Golgi transport	1/196	2/11671	0.0333069	7	1	1	Eelu|00000309-RA
GO:1902504	BP	e	regulation of signal transduction involved in mitotic G2 DNA damage checkpoint	1/196	2/11671	0.0333069	9	1	1	Eelu|00004212-RA
GO:1904424	BP	e	regulation of GTP binding	1/196	2/11671	0.0333069	4	1	1	Eelu|00002546-RA
GO:0035168	BP	e	larval lymph gland hemocyte differentiation	1/196	2/11671	0.0333069	5	1	1	Eelu|00008658-RA
GO:0045046	BP	e	protein import into peroxisome membrane	1/196	2/11671	0.0333069	11	1	1	Eelu|00011644-RA
GO:2001257	BP	e	regulation of cation channel activity	1/196	2/11671	0.0333069	8	1	1	Eelu|00012816-RA
GO:0019346	BP	e	transsulfuration	1/196	2/11671	0.0333069	10	1	1	Eelu|00004821-RA
GO:0045143	BP	e	homologous chromosome segregation	1/196	2/11671	0.0333069	5	1	1	Eelu|00013823-RA
GO:0051593	BP	e	response to folic acid	1/196	2/11671	0.0333069	7	1	1	Eelu|00004821-RA
GO:1904431	BP	e	positive regulation of t-circle formation	1/196	2/11671	0.0333069	9	1	1	Eelu|00009311-RA
GO:0035268	BP	e	protein mannosylation	1/196	2/11671	0.0333069	8	1	1	Eelu|00011093-RA
GO:1990416	BP	e	cellular response to brain-derived neurotrophic factor stimulus	1/196	2/11671	0.0333069	7	1	1	Eelu|00002682-RA
GO:2000811	BP	e	negative regulation of anoikis	1/196	2/11671	0.0333069	8	1	1	Eelu|00002682-RA
GO:0000720	BP	e	pyrimidine dimer repair by nucleotide-excision repair	1/196	2/11671	0.0333069	9	1	1	Eelu|00009311-RA
GO:0002204	BP	e	somatic recombination of immunoglobulin genes involved in immune response	1/196	2/11671	0.0333069	11	1	1	Eelu|00013823-RA
GO:0034315	BP	e	regulation of Arp2/3 complex-mediated actin nucleation	1/196	2/11671	0.0333069	12	1	1	Eelu|00011729-RA
GO:0070814	BP	e	hydrogen sulfide biosynthetic process	1/196	2/11671	0.0333069	5	1	1	Eelu|00004821-RA
GO:0035163	BP	e	embryonic hemocyte differentiation	1/196	2/11671	0.0333069	5	1	1	Eelu|00008658-RA
GO:0060613	BP	e	fat pad development	1/196	2/11671	0.0333069	6	1	1	Eelu|00000328-RA
GO:0021529	BP	e	spinal cord oligodendrocyte cell differentiation	1/196	2/11671	0.0333069	6	1	1	Eelu|00013187-RA
GO:2000394	BP	e	positive regulation of lamellipodium morphogenesis	1/196	2/11671	0.0333069	9	1	1	Eelu|00002546-RA
GO:0098904	BP	e	regulation of AV node cell action potential	1/196	2/11671	0.0333069	8	1	1	Eelu|00012816-RA
GO:2000850	BP	e	negative regulation of glucocorticoid secretion	1/196	2/11671	0.0333069	11	1	1	Eelu|00000410-RA
GO:0097676	BP	e	histone H3-K36 dimethylation	1/196	2/11671	0.0333069	12	1	1	Eelu|00009599-RA
GO:0051281	BP	e	positive regulation of release of sequestered calcium ion into cytosol	1/196	2/11671	0.0333069	13	1	1	Eelu|00003623-RA
GO:0001919	BP	e	regulation of receptor recycling	1/196	2/11671	0.0333069	5	1	1	Eelu|00004400-RA
GO:0060233	BP	e	oenocyte delamination	1/196	2/11671	0.0333069	8	1	1	Eelu|00006620-RA
GO:0070734	BP	e	histone H3-K27 methylation	1/196	2/11671	0.0333069	11	1	1	Eelu|00008828-RA
GO:0048133	BP	e	male germ-line stem cell asymmetric division	1/196	2/11671	0.0333069	6	1	1	Eelu|00010159-RA
GO:0071359	BP	e	cellular response to dsRNA	1/196	2/11671	0.0333069	6	1	1	Eelu|00013681-RA
GO:0035561	BP	e	regulation of chromatin binding	1/196	2/11671	0.0333069	4	1	1	Eelu|00006691-RA
GO:0061819	BP	e	telomeric DNA-containing double minutes formation	1/196	2/11671	0.0333069	10	1	1	Eelu|00009311-RA
GO:0034355	BP	e	NAD salvage	1/196	2/11671	0.0333069	12	1	1	Eelu|00001127-RA
GO:0045950	BP	e	negative regulation of mitotic recombination	1/196	2/11671	0.0333069	9	1	1	Eelu|00013823-RA
GO:0006949	BP	e	syncytium formation	1/196	2/11671	0.0333069	3	1	1	Eelu|00009311-RA
GO:0000122	BP	e	negative regulation of transcription by RNA polymerase II	10/196	298/11671	0.0349688	11	10	1	Eelu|00000328-RA, Eelu|00000410-RA, Eelu|00001498-RA, Eelu|00003818-RA, Eelu|00005524-RA, Eelu|00006620-RA, Eelu|00007761-RA, Eelu|00008280-RA, Eelu|00008658-RA, Eelu|00008828-RA
GO:0006879	BP	e	cellular iron ion homeostasis	2/196	18/11671	0.0359872	10	2	1	Eelu|00001346-RA, Eelu|00013166-RA
GO:0010923	BP	e	negative regulation of phosphatase activity	2/196	18/11671	0.0359872	9	2	1	Eelu|00004220-RA, Eelu|00008615-RA
GO:0016571	BP	e	histone methylation	2/196	18/11671	0.0359872	9	2	1	Eelu|00008828-RA, Eelu|00009599-RA
GO:0006457	BP	e	protein folding	4/196	77/11671	0.0404304	2	4	1	Eelu|00001498-RA, Eelu|00008240-RA, Eelu|00009126-RA, Eelu|00012127-RA
GO:0006367	BP	e	transcription initiation from RNA polymerase II promoter	3/196	46/11671	0.0417825	9	3	1	Eelu|00000316-RA, Eelu|00005524-RA, Eelu|00008696-RA
GO:0051216	BP	e	cartilage development	2/196	20/11671	0.0437268	4	2	1	Eelu|00000648-RA, Eelu|00013187-RA
GO:0051028	BP	e	mRNA transport	3/196	48/11671	0.0464747	8	3	1	Eelu|00001803-RA, Eelu|00014588-RA, Eelu|00015079-RA
GO:0030833	BP	e	regulation of actin filament polymerization	2/196	21/11671	0.0478072	10	2	1	Eelu|00001835-RA, Eelu|00010358-RA
GO:0086070	BP	e	SA node cell to atrial cardiac muscle cell communication	1/196	3/11671	0.0495441	4	1	1	Eelu|00012816-RA
GO:0090399	BP	e	replicative senescence	1/196	3/11671	0.0495441	4	1	1	Eelu|00009311-RA
GO:0030954	BP	e	astral microtubule nucleation	1/196	3/11671	0.0495441	9	1	1	Eelu|00000222-RA
GO:0061086	BP	e	negative regulation of histone H3-K27 methylation	1/196	3/11671	0.0495441	11	1	1	Eelu|00009599-RA
GO:0030726	BP	e	male germline ring canal formation	1/196	3/11671	0.0495441	7	1	1	Eelu|00000222-RA
GO:0070861	BP	e	regulation of protein exit from endoplasmic reticulum	1/196	3/11671	0.0495441	8	1	1	Eelu|00000309-RA
GO:0046514	BP	e	ceramide catabolic process	1/196	3/11671	0.0495441	8	1	1	Eelu|00001064-RA
GO:0031547	BP	e	brain-derived neurotrophic factor receptor signaling pathway	1/196	3/11671	0.0495441	8	1	1	Eelu|00002682-RA
GO:2000323	BP	e	negative regulation of glucocorticoid receptor signaling pathway	1/196	3/11671	0.0495441	8	1	1	Eelu|00000410-RA
GO:0035046	BP	e	pronuclear migration	1/196	3/11671	0.0495441	6	1	1	Eelu|00000222-RA
GO:2000672	BP	e	negative regulation of motor neuron apoptotic process	1/196	3/11671	0.0495441	9	1	1	Eelu|00003539-RA
GO:0036371	BP	e	protein localization to T-tubule	1/196	3/11671	0.0495441	7	1	1	Eelu|00012816-RA
GO:0002184	BP	e	cytoplasmic translational termination	1/196	3/11671	0.0495441	8	1	1	Eelu|00004282-RA
GO:0006295	BP	e	nucleotide-excision repair, DNA incision, 3'-to lesion	1/196	3/11671	0.0495441	8	1	1	Eelu|00009311-RA
GO:1902953	BP	e	positive regulation of ER to Golgi vesicle-mediated transport	1/196	3/11671	0.0495441	7	1	1	Eelu|00004322-RA
GO:0006333	BP	e	chromatin assembly or disassembly	1/196	3/11671	0.0495441	5	1	1	Eelu|00007761-RA
GO:0055010	BP	e	ventricular cardiac muscle tissue morphogenesis	1/196	3/11671	0.0495441	6	1	1	Eelu|00007126-RA
GO:0042421	BP	e	norepinephrine biosynthetic process	1/196	3/11671	0.0495441	8	1	1	Eelu|00003057-RA
GO:0098907	BP	e	regulation of SA node cell action potential	1/196	3/11671	0.0495441	8	1	1	Eelu|00012816-RA
GO:0060351	BP	e	cartilage development involved in endochondral bone morphogenesis	1/196	3/11671	0.0495441	5	1	1	Eelu|00004821-RA
GO:0045677	BP	e	negative regulation of R7 cell differentiation	1/196	3/11671	0.0495441	11	1	1	Eelu|00006620-RA
GO:0035211	BP	e	spermathecum morphogenesis	1/196	3/11671	0.0495441	4	1	1	Eelu|00008658-RA
GO:0090306	BP	e	spindle assembly involved in meiosis	1/196	3/11671	0.0495441	9	1	1	Eelu|00001803-RA
GO:0000469	BP	e	cleavage involved in rRNA processing	1/196	3/11671	0.0495441	8	1	1	Eelu|00005026-RA
GO:1901019	BP	e	regulation of calcium ion transmembrane transporter activity	1/196	3/11671	0.0495441	9	1	1	Eelu|00012816-RA
GO:0090235	BP	e	regulation of metaphase plate congression	1/196	3/11671	0.0495441	6	1	1	Eelu|00010159-RA
GO:0007147	BP	e	female meiosis II	1/196	3/11671	0.0495441	9	1	1	Eelu|00000222-RA
GO:0044211	BP	e	CTP salvage	1/196	3/11671	0.0495441	12	1	1	Eelu|00000709-RA
GO:0006535	BP	e	cysteine biosynthetic process from serine	1/196	3/11671	0.0495441	11	1	1	Eelu|00004821-RA
GO:0010571	BP	e	positive regulation of nuclear cell cycle DNA replication	1/196	3/11671	0.0495441	10	1	1	Eelu|00000807-RA
GO:0050872	BP	e	white fat cell differentiation	1/196	3/11671	0.0495441	5	1	1	Eelu|00000328-RA
GO:0060135	BP	e	maternal process involved in female pregnancy	1/196	3/11671	0.0495441	3	1	1	Eelu|00004821-RA
GO:1990120	BP	e	messenger ribonucleoprotein complex assembly	1/196	3/11671	0.0495441	8	1	1	Eelu|00012351-RA
GO:0035165	BP	e	embryonic crystal cell differentiation	1/196	3/11671	0.0495441	6	1	1	Eelu|00008658-RA
GO:0086004	BP	e	regulation of cardiac muscle cell contraction	1/196	3/11671	0.0495441	9	1	1	Eelu|00012816-RA
GO:0006662	BP	e	glycerol ether metabolic process	1/196	3/11671	0.0495441	4	1	1	Eelu|00010272-RA
GO:1901021	BP	e	positive regulation of calcium ion transmembrane transporter activity	1/196	3/11671	0.0495441	10	1	1	Eelu|00012816-RA
GO:0042791	BP	e	5S class rRNA transcription by RNA polymerase III	1/196	3/11671	0.0495441	12	1	1	Eelu|00007191-RA
GO:0032959	BP	e	inositol trisphosphate biosynthetic process	1/196	3/11671	0.0495441	8	1	1	Eelu|00003623-RA
GO:0035044	BP	e	sperm aster formation	1/196	3/11671	0.0495441	7	1	1	Eelu|00000222-RA
GO:0042754	BP	e	negative regulation of circadian rhythm	1/196	3/11671	0.0495441	4	1	1	Eelu|00000410-RA
GO:0006505	BP	e	GPI anchor metabolic process	1/196	3/11671	0.0495441	8	1	1	Eelu|00004322-RA
GO:0098910	BP	e	regulation of atrial cardiac muscle cell action potential	1/196	3/11671	0.0495441	10	1	1	Eelu|00012816-RA
GO:0021527	BP	e	spinal cord association neuron differentiation	1/196	3/11671	0.0495441	6	1	1	Eelu|00002505-RA
GO:0099183	BP	e	trans-synaptic signaling by BDNF, modulating synaptic transmission	1/196	3/11671	0.0495441	8	1	1	Eelu|00002682-RA
GO:0086066	BP	e	atrial cardiac muscle cell to AV node cell communication	1/196	3/11671	0.0495441	4	1	1	Eelu|00012816-RA
GO:0010754	BP	e	negative regulation of cGMP-mediated signaling	1/196	3/11671	0.0495441	8	1	1	Eelu|00003469-RA
GO:0070972	BP	e	protein localization to endoplasmic reticulum	1/196	3/11671	0.0495441	6	1	1	Eelu|00012816-RA
GO:0006086	BP	e	acetyl-CoA biosynthetic process from pyruvate	1/196	3/11671	0.0495441	13	1	1	Eelu|00007971-RA
GO:0086014	BP	e	atrial cardiac muscle cell action potential	1/196	3/11671	0.0495441	7	1	1	Eelu|00012816-RA
GO:0043620	BP	e	regulation of DNA-templated transcription in response to stress	1/196	3/11671	0.0495441	10	1	1	Eelu|00012154-RA
GO:0005979	BP	e	regulation of glycogen biosynthetic process	1/196	3/11671	0.0495441	9	1	1	Eelu|00010085-RA
GO:0019344	BP	e	cysteine biosynthetic process	1/196	3/11671	0.0495441	10	1	1	Eelu|00004821-RA
GO:0042074	BP	e	cell migration involved in gastrulation	1/196	3/11671	0.0495441	6	1	1	Eelu|00009340-RA
GO:0060008	BP	e	Sertoli cell differentiation	1/196	3/11671	0.0495441	5	1	1	Eelu|00011641-RA
GO:0010468	BP	e	regulation of gene expression	4/196	83/11671	0.0508742	5	4	1	Eelu|00000328-RA, Eelu|00004220-RA, Eelu|00007126-RA, Eelu|00008828-RA
GO:1902600	BP	e	proton transmembrane transport	3/196	50/11671	0.0514156	8	3	1	Eelu|00006444-RA, Eelu|00010682-RA, Eelu|00015418-RA
GO:0006303	BP	e	double-strand break repair via nonhomologous end joining	2/196	22/11671	0.0520202	9	2	1	Eelu|00009311-RA, Eelu|00013823-RA
GO:0007173	BP	e	epidermal growth factor receptor signaling pathway	2/196	22/11671	0.0520202	9	2	1	Eelu|00003623-RA, Eelu|00006620-RA
GO:0031397	BP	e	negative regulation of protein ubiquitination	2/196	23/11671	0.0563603	10	2	1	Eelu|00000410-RA, Eelu|00007761-RA
GO:0001736	BP	e	establishment of planar polarity	2/196	23/11671	0.0563603	4	2	1	Eelu|00002146-RA, Eelu|00007684-RA
GO:0018105	BP	e	peptidyl-serine phosphorylation	4/196	87/11671	0.0585823	9	4	1	Eelu|00000807-RA, Eelu|00003539-RA, Eelu|00012154-RA, Eelu|00012846-RA
GO:0007140	BP	e	male meiotic nuclear division	2/196	24/11671	0.0608221	8	2	1	Eelu|00000222-RA, Eelu|00013823-RA
GO:0006470	BP	e	protein dephosphorylation	3/196	54/11671	0.0620232	7	3	1	Eelu|00001835-RA, Eelu|00003386-RA, Eelu|00012868-RA
GO:0010628	BP	e	positive regulation of gene expression	5/196	128/11671	0.0644768	6	5	1	Eelu|00002682-RA, Eelu|00003469-RA, Eelu|00006620-RA, Eelu|00009599-RA, Eelu|00012816-RA
GO:0006506	BP	e	GPI anchor biosynthetic process	2/196	25/11671	0.0654004	9	2	1	Eelu|00006731-RA, Eelu|00011093-RA
GO:1901998	BP	e	toxin transport	2/196	25/11671	0.0654004	4	2	1	Eelu|00003049-RA, Eelu|00007287-RA
GO:0035264	BP	e	multicellular organism growth	2/196	25/11671	0.0654004	3	2	1	Eelu|00000328-RA, Eelu|00009311-RA
GO:0006589	BP	e	octopamine biosynthetic process	1/196	4/11671	0.0655099	9	1	1	Eelu|00003057-RA
GO:0007042	BP	e	lysosomal lumen acidification	1/196	4/11671	0.0655099	13	1	1	Eelu|00001346-RA
GO:0043418	BP	e	homocysteine catabolic process	1/196	4/11671	0.0655099	9	1	1	Eelu|00004821-RA
GO:0021587	BP	e	cerebellum morphogenesis	1/196	4/11671	0.0655099	3	1	1	Eelu|00004821-RA
GO:0035902	BP	e	response to immobilization stress	1/196	4/11671	0.0655099	3	1	1	Eelu|00009311-RA
GO:2001034	BP	e	positive regulation of double-strand break repair via nonhomologous end joining	1/196	4/11671	0.0655099	10	1	1	Eelu|00001760-RA
GO:0042688	BP	e	crystal cell differentiation	1/196	4/11671	0.0655099	5	1	1	Eelu|00008658-RA
GO:0030520	BP	e	intracellular estrogen receptor signaling pathway	1/196	4/11671	0.0655099	8	1	1	Eelu|00007287-RA
GO:0000002	BP	e	mitochondrial genome maintenance	1/196	4/11671	0.0655099	6	1	1	Eelu|00008680-RA
GO:0000480	BP	e	endonucleolytic cleavage in 5'-ETS of tricistronic rRNA transcript (SSU-rRNA, 5.8S rRNA, LSU-rRNA)	1/196	4/11671	0.0655099	11	1	1	Eelu|00004184-RA
GO:0018991	BP	e	oviposition	1/196	4/11671	0.0655099	4	1	1	Eelu|00009599-RA
GO:0071922	BP	e	regulation of cohesin loading	1/196	4/11671	0.0655099	9	1	1	Eelu|00007761-RA
GO:0006564	BP	e	L-serine biosynthetic process	1/196	4/11671	0.0655099	10	1	1	Eelu|00009247-RA
GO:0006384	BP	e	transcription initiation from RNA polymerase III promoter	1/196	4/11671	0.0655099	9	1	1	Eelu|00007191-RA
GO:0090267	BP	e	positive regulation of mitotic cell cycle spindle assembly checkpoint	1/196	4/11671	0.0655099	12	1	1	Eelu|00010159-RA
GO:0044770	BP	e	cell cycle phase transition	1/196	4/11671	0.0655099	3	1	1	Eelu|00000807-RA
GO:0098974	BP	e	postsynaptic actin cytoskeleton organization	1/196	4/11671	0.0655099	7	1	1	Eelu|00010358-RA
GO:1901018	BP	e	positive regulation of potassium ion transmembrane transporter activity	1/196	4/11671	0.0655099	10	1	1	Eelu|00012816-RA
GO:0045721	BP	e	negative regulation of gluconeogenesis	1/196	4/11671	0.0655099	9	1	1	Eelu|00000410-RA
GO:0048096	BP	e	chromatin-mediated maintenance of transcription	1/196	4/11671	0.0655099	11	1	1	Eelu|00009599-RA
GO:0051290	BP	e	protein heterotetramerization	1/196	4/11671	0.0655099	8	1	1	Eelu|00012351-RA
GO:0090207	BP	e	regulation of triglyceride metabolic process	1/196	4/11671	0.0655099	6	1	1	Eelu|00000328-RA
GO:0000054	BP	e	ribosomal subunit export from nucleus	1/196	4/11671	0.0655099	12	1	1	Eelu|00010366-RA
GO:0048304	BP	e	positive regulation of isotype switching to IgG isotypes	1/196	4/11671	0.0655099	11	1	1	Eelu|00013823-RA
GO:0043408	BP	e	regulation of MAPK cascade	1/196	4/11671	0.0655099	9	1	1	Eelu|00002682-RA
GO:0043116	BP	e	negative regulation of vascular permeability	1/196	4/11671	0.0655099	6	1	1	Eelu|00009340-RA
GO:1901096	BP	e	regulation of autophagosome maturation	1/196	4/11671	0.0655099	8	1	1	Eelu|00002425-RA
GO:0010881	BP	e	regulation of cardiac muscle contraction by regulation of the release of sequestered calcium ion	1/196	4/11671	0.0655099	11	1	1	Eelu|00012816-RA
GO:0001835	BP	e	blastocyst hatching	1/196	4/11671	0.0655099	4	1	1	Eelu|00000328-RA
GO:1990822	BP	e	basic amino acid transmembrane transport	1/196	4/11671	0.0655099	10	1	1	Eelu|00013918-RA
GO:0046672	BP	e	positive regulation of compound eye retinal cell programmed cell death	1/196	4/11671	0.0655099	8	1	1	Eelu|00008658-RA
GO:0035166	BP	e	post-embryonic hemopoiesis	1/196	4/11671	0.0655099	6	1	1	Eelu|00009311-RA
GO:0001974	BP	e	blood vessel remodeling	1/196	4/11671	0.0655099	3	1	1	Eelu|00004821-RA
GO:0045872	BP	e	positive regulation of rhodopsin gene expression	1/196	4/11671	0.0655099	7	1	1	Eelu|00005524-RA
GO:0006546	BP	e	glycine catabolic process	1/196	4/11671	0.0655099	10	1	1	Eelu|00005966-RA
GO:0001825	BP	e	blastocyst formation	1/196	4/11671	0.0655099	3	1	1	Eelu|00009911-RA
GO:0090163	BP	e	establishment of epithelial cell planar polarity	1/196	4/11671	0.0655099	5	1	1	Eelu|00007684-RA
GO:0006975	BP	e	DNA damage induced protein phosphorylation	1/196	4/11671	0.0655099	8	1	1	Eelu|00000410-RA
GO:0010763	BP	e	positive regulation of fibroblast migration	1/196	4/11671	0.0655099	8	1	1	Eelu|00002546-RA
GO:0048672	BP	e	positive regulation of collateral sprouting	1/196	4/11671	0.0655099	11	1	1	Eelu|00002682-RA
GO:0006362	BP	e	transcription elongation from RNA polymerase I promoter	1/196	4/11671	0.0655099	9	1	1	Eelu|00003367-RA
GO:0033292	BP	e	T-tubule organization	1/196	4/11671	0.0655099	5	1	1	Eelu|00012816-RA
GO:0045830	BP	e	positive regulation of isotype switching	1/196	4/11671	0.0655099	10	1	1	Eelu|00001760-RA
GO:0097746	BP	e	regulation of blood vessel diameter	1/196	4/11671	0.0655099	6	1	1	Eelu|00004821-RA
GO:0010971	BP	e	positive regulation of G2/M transition of mitotic cell cycle	1/196	4/11671	0.0655099	9	1	1	Eelu|00000807-RA
GO:0007486	BP	e	imaginal disc-derived female genitalia development	1/196	4/11671	0.0655099	6	1	1	Eelu|00008658-RA
GO:0051896	BP	e	regulation of protein kinase B signaling	1/196	4/11671	0.0655099	7	1	1	Eelu|00002682-RA
GO:0021983	BP	e	pituitary gland development	1/196	4/11671	0.0655099	5	1	1	Eelu|00002505-RA
GO:0002118	BP	e	aggressive behavior	1/196	4/11671	0.0655099	2	1	1	Eelu|00003057-RA
GO:0009303	BP	e	rRNA transcription	1/196	4/11671	0.0655099	11	1	1	Eelu|00007191-RA
GO:0040019	BP	e	positive regulation of embryonic development	1/196	4/11671	0.0655099	6	1	1	Eelu|00009340-RA
GO:0000472	BP	e	endonucleolytic cleavage to generate mature 5'-end of SSU-rRNA from (SSU-rRNA, 5.8S rRNA, LSU-rRNA)	1/196	4/11671	0.0655099	11	1	1	Eelu|00004184-RA
GO:0045732	BP	e	positive regulation of protein catabolic process	2/196	26/11671	0.07009	7	2	1	Eelu|00003049-RA, Eelu|00013166-RA
GO:0031398	BP	e	positive regulation of protein ubiquitination	2/196	28/11671	0.0797833	10	2	1	Eelu|00000410-RA, Eelu|00013166-RA
GO:0001822	BP	e	kidney development	2/196	28/11671	0.0797833	4	2	1	Eelu|00007126-RA, Eelu|00009901-RA
GO:0048668	BP	e	collateral sprouting	1/196	5/11671	0.0812089	4	1	1	Eelu|00002682-RA
GO:0070863	BP	e	positive regulation of protein exit from endoplasmic reticulum	1/196	5/11671	0.0812089	9	1	1	Eelu|00002470-RA
GO:2000772	BP	e	regulation of cellular senescence	1/196	5/11671	0.0812089	6	1	1	Eelu|00008568-RA
GO:0000710	BP	e	meiotic mismatch repair	1/196	5/11671	0.0812089	9	1	1	Eelu|00009311-RA
GO:0006728	BP	e	pteridine biosynthetic process	1/196	5/11671	0.0812089	6	1	1	Eelu|00013648-RA
GO:0042130	BP	e	negative regulation of T cell proliferation	1/196	5/11671	0.0812089	9	1	1	Eelu|00013166-RA
GO:0001702	BP	e	gastrulation with mouth forming second	1/196	5/11671	0.0812089	5	1	1	Eelu|00009340-RA
GO:0002053	BP	e	positive regulation of mesenchymal cell proliferation	1/196	5/11671	0.0812089	6	1	1	Eelu|00000648-RA
GO:0010882	BP	e	regulation of cardiac muscle contraction by calcium ion signaling	1/196	5/11671	0.0812089	9	1	1	Eelu|00012816-RA
GO:0019464	BP	e	glycine decarboxylation via glycine cleavage system	1/196	5/11671	0.0812089	11	1	1	Eelu|00005966-RA
GO:2000042	BP	e	negative regulation of double-strand break repair via homologous recombination	1/196	5/11671	0.0812089	10	1	1	Eelu|00001760-RA
GO:0048298	BP	e	positive regulation of isotype switching to IgA isotypes	1/196	5/11671	0.0812089	11	1	1	Eelu|00013823-RA
GO:0014047	BP	e	glutamate secretion	1/196	5/11671	0.0812089	10	1	1	Eelu|00002682-RA
GO:0044528	BP	e	regulation of mitochondrial mRNA stability	1/196	5/11671	0.0812089	10	1	1	Eelu|00013681-RA
GO:0050795	BP	e	regulation of behavior	1/196	5/11671	0.0812089	3	1	1	Eelu|00003057-RA
GO:0007004	BP	e	telomere maintenance via telomerase	1/196	5/11671	0.0812089	9	1	1	Eelu|00003250-RA
GO:0061003	BP	e	positive regulation of dendritic spine morphogenesis	1/196	5/11671	0.0812089	12	1	1	Eelu|00010358-RA
GO:0006563	BP	e	L-serine metabolic process	1/196	5/11671	0.0812089	9	1	1	Eelu|00004821-RA
GO:0010812	BP	e	negative regulation of cell-substrate adhesion	1/196	5/11671	0.0812089	6	1	1	Eelu|00009126-RA
GO:0042417	BP	e	dopamine metabolic process	1/196	5/11671	0.0812089	7	1	1	Eelu|00004469-RA
GO:0060236	BP	e	regulation of mitotic spindle organization	1/196	5/11671	0.0812089	9	1	1	Eelu|00010159-RA
GO:0006449	BP	e	regulation of translational termination	1/196	5/11671	0.0812089	8	1	1	Eelu|00004282-RA
GO:0007060	BP	e	male meiosis chromosome segregation	1/196	5/11671	0.0812089	5	1	1	Eelu|00013823-RA
GO:0046686	BP	e	response to cadmium ion	1/196	5/11671	0.0812089	5	1	1	Eelu|00009311-RA
GO:0060628	BP	e	regulation of ER to Golgi vesicle-mediated transport	1/196	5/11671	0.0812089	6	1	1	Eelu|00004212-RA
GO:0006363	BP	e	termination of RNA polymerase I transcription	1/196	5/11671	0.0812089	9	1	1	Eelu|00003367-RA
GO:0009650	BP	e	UV protection	1/196	5/11671	0.0812089	6	1	1	Eelu|00009311-RA
GO:0048592	BP	e	eye morphogenesis	1/196	5/11671	0.0812089	5	1	1	Eelu|00008658-RA
GO:0009249	BP	e	protein lipoylation	1/196	5/11671	0.0812089	9	1	1	Eelu|00000507-RA
GO:0007023	BP	e	post-chaperonin tubulin folding pathway	1/196	5/11671	0.0812089	3	1	1	Eelu|00009126-RA
GO:0060765	BP	e	regulation of androgen receptor signaling pathway	1/196	5/11671	0.0812089	7	1	1	Eelu|00011641-RA
GO:0006474	BP	e	N-terminal protein amino acid acetylation	1/196	5/11671	0.0812089	9	1	1	Eelu|00001327-RA
GO:0046477	BP	e	glycosylceramide catabolic process	1/196	5/11671	0.0812089	9	1	1	Eelu|00013173-RA
GO:0000447	BP	e	endonucleolytic cleavage in ITS1 to separate SSU-rRNA from 5.8S rRNA and LSU-rRNA from tricistronic rRNA transcript (SSU-rRNA, 5.8S rRNA, LSU-rRNA)	1/196	5/11671	0.0812089	11	1	1	Eelu|00004184-RA
GO:0032528	BP	e	microvillus organization	1/196	5/11671	0.0812089	6	1	1	Eelu|00003469-RA
GO:0086036	BP	e	regulation of cardiac muscle cell membrane potential	1/196	5/11671	0.0812089	4	1	1	Eelu|00012816-RA
GO:0001963	BP	e	synaptic transmission, dopaminergic	1/196	5/11671	0.0812089	8	1	1	Eelu|00004469-RA
GO:0000492	BP	e	box C/D snoRNP assembly	1/196	5/11671	0.0812089	9	1	1	Eelu|00005438-RA
GO:0045744	BP	e	negative regulation of G protein-coupled receptor signaling pathway	1/196	5/11671	0.0812089	7	1	1	Eelu|00000410-RA
GO:0016321	BP	e	female meiosis chromosome segregation	1/196	5/11671	0.0812089	5	1	1	Eelu|00013823-RA
GO:0070932	BP	e	histone H3 deacetylation	1/196	5/11671	0.0812089	10	1	1	Eelu|00007761-RA
GO:0031115	BP	e	negative regulation of microtubule polymerization	1/196	5/11671	0.0812089	10	1	1	Eelu|00009126-RA
GO:0045333	BP	e	cellular respiration	1/196	5/11671	0.0812089	5	1	1	Eelu|00004444-RA
GO:0015822	BP	e	ornithine transport	1/196	5/11671	0.0812089	9	1	1	Eelu|00013918-RA
GO:0017196	BP	e	N-terminal peptidyl-methionine acetylation	1/196	5/11671	0.0812089	10	1	1	Eelu|00001327-RA
GO:0070933	BP	e	histone H4 deacetylation	1/196	5/11671	0.0812089	10	1	1	Eelu|00007761-RA
GO:0016446	BP	e	somatic hypermutation of immunoglobulin genes	1/196	5/11671	0.0812089	4	1	1	Eelu|00013823-RA
GO:0046777	BP	e	protein autophosphorylation	3/196	63/11671	0.0892109	8	3	1	Eelu|00002682-RA, Eelu|00003539-RA, Eelu|00010602-RA
GO:0050767	BP	e	regulation of neurogenesis	2/196	31/11671	0.0950379	6	2	1	Eelu|00001506-RA, Eelu|00006620-RA
GO:0006836	BP	e	neurotransmitter transport	2/196	31/11671	0.0950379	4	2	1	Eelu|00005294-RA, Eelu|00012908-RA
GO:0010035	BP	e	response to inorganic substance	1/196	6/11671	0.0966455	3	1	1	Eelu|00012908-RA
GO:0015844	BP	e	monoamine transport	1/196	6/11671	0.0966455	5	1	1	Eelu|00003406-RA
GO:0048935	BP	e	peripheral nervous system neuron development	1/196	6/11671	0.0966455	5	1	1	Eelu|00002682-RA
GO:0045132	BP	e	meiotic chromosome segregation	1/196	6/11671	0.0966455	4	1	1	Eelu|00013823-RA
GO:0046626	BP	e	regulation of insulin receptor signaling pathway	1/196	6/11671	0.0966455	6	1	1	Eelu|00010602-RA
GO:0010591	BP	e	regulation of lamellipodium assembly	1/196	6/11671	0.0966455	8	1	1	Eelu|00001835-RA
GO:0043647	BP	e	inositol phosphate metabolic process	1/196	6/11671	0.0966455	6	1	1	Eelu|00005294-RA
GO:0045815	BP	e	positive regulation of gene expression, epigenetic	1/196	6/11671	0.0966455	7	1	1	Eelu|00003367-RA
GO:0007549	BP	e	dosage compensation	1/196	6/11671	0.0966455	7	1	1	Eelu|00010159-RA
GO:0006312	BP	e	mitotic recombination	1/196	6/11671	0.0966455	8	1	1	Eelu|00009311-RA
GO:0044206	BP	e	UMP salvage	1/196	6/11671	0.0966455	12	1	1	Eelu|00000709-RA
GO:0007256	BP	e	activation of JNKK activity	1/196	6/11671	0.0966455	14	1	1	Eelu|00003539-RA
GO:0051764	BP	e	actin crosslink formation	1/196	6/11671	0.0966455	6	1	1	Eelu|00004318-RA
GO:0097178	BP	e	ruffle assembly	1/196	6/11671	0.0966455	7	1	1	Eelu|00010358-RA
GO:0000028	BP	e	ribosomal small subunit assembly	1/196	6/11671	0.0966455	8	1	1	Eelu|00009911-RA
GO:0051013	BP	e	microtubule severing	1/196	6/11671	0.0966455	7	1	1	Eelu|00001995-RA
GO:0009435	BP	e	NAD biosynthetic process	1/196	6/11671	0.0966455	11	1	1	Eelu|00001127-RA
GO:0007469	BP	e	antennal development	1/196	6/11671	0.0966455	5	1	1	Eelu|00008658-RA
GO:0007307	BP	e	eggshell chorion gene amplification	1/196	6/11671	0.0966455	9	1	1	Eelu|00008828-RA
GO:0008064	BP	e	regulation of actin polymerization or depolymerization	1/196	6/11671	0.0966455	9	1	1	Eelu|00001835-RA
GO:0007344	BP	e	pronuclear fusion	1/196	6/11671	0.0966455	7	1	1	Eelu|00000222-RA
GO:2001259	BP	e	positive regulation of cation channel activity	1/196	6/11671	0.0966455	9	1	1	Eelu|00012816-RA
GO:0035162	BP	e	embryonic hemopoiesis	1/196	6/11671	0.0966455	6	1	1	Eelu|00008658-RA
GO:0048667	BP	e	cell morphogenesis involved in neuron differentiation	1/196	6/11671	0.0966455	5	1	1	Eelu|00009126-RA
GO:0045055	BP	e	regulated exocytosis	1/196	6/11671	0.0966455	7	1	1	Eelu|00004132-RA
GO:0045840	BP	e	positive regulation of mitotic nuclear division	1/196	6/11671	0.0966455	8	1	1	Eelu|00010159-RA
GO:0097065	BP	e	anterior head development	1/196	6/11671	0.0966455	4	1	1	Eelu|00011869-RA
GO:0035218	BP	e	leg disc development	1/196	6/11671	0.0966455	6	1	1	Eelu|00009004-RA
GO:0042420	BP	e	dopamine catabolic process	1/196	6/11671	0.0966455	8	1	1	Eelu|00003057-RA
GO:1990403	BP	e	embryonic brain development	1/196	6/11671	0.0966455	5	1	1	Eelu|00009901-RA
GO:0070192	BP	e	chromosome organization involved in meiotic cell cycle	1/196	6/11671	0.0966455	6	1	1	Eelu|00003250-RA
GO:0016584	BP	e	nucleosome positioning	1/196	6/11671	0.0966455	7	1	1	Eelu|00008828-RA
GO:0030001	BP	e	metal ion transport	1/196	6/11671	0.0966455	6	1	1	Eelu|00013166-RA
GO:0010259	BP	e	multicellular organism aging	1/196	6/11671	0.0966455	4	1	1	Eelu|00009311-RA
GO:0007096	BP	e	regulation of exit from mitosis	1/196	6/11671	0.0966455	8	1	1	Eelu|00006691-RA
GO:0008637	BP	e	apoptotic mitochondrial changes	1/196	6/11671	0.0966455	6	1	1	Eelu|00004444-RA
GO:1903779	BP	e	regulation of cardiac conduction	1/196	6/11671	0.0966455	7	1	1	Eelu|00002184-RA
GO:0060291	BP	e	long-term synaptic potentiation	1/196	6/11671	0.0966455	8	1	1	Eelu|00002682-RA
GO:0031023	BP	e	microtubule organizing center organization	1/196	6/11671	0.0966455	4	1	1	Eelu|00000309-RA
GO:0045597	BP	e	positive regulation of cell differentiation	1/196	6/11671	0.0966455	5	1	1	Eelu|00012154-RA
GO:0048749	BP	e	compound eye development	3/196	67/11671	0.102646	6	3	1	Eelu|00001155-RA, Eelu|00001835-RA, Eelu|00008658-RA
GO:0006974	BP	e	cellular response to DNA damage stimulus	4/196	107/11671	0.105674	4	4	1	Eelu|00001225-RA, Eelu|00001760-RA, Eelu|00009311-RA, Eelu|00013823-RA
GO:0006412	BP	e	translation	4/196	107/11671	0.105674	7	4	1	Eelu|00001831-RA, Eelu|00004282-RA, Eelu|00008840-RA, Eelu|00011911-RA
GO:0007346	BP	e	regulation of mitotic cell cycle	2/196	34/11671	0.111043	5	2	1	Eelu|00008828-RA, Eelu|00010159-RA
GO:0030307	BP	e	positive regulation of cell growth	2/196	34/11671	0.111043	6	2	1	Eelu|00007330-RA, Eelu|00012154-RA
GO:0009306	BP	e	protein secretion	2/196	34/11671	0.111043	8	2	1	Eelu|00003623-RA, Eelu|00005518-RA
GO:0048499	BP	e	synaptic vesicle membrane organization	1/196	7/11671	0.111824	5	1	1	Eelu|00004132-RA
GO:0090251	BP	e	protein localization involved in establishment of planar polarity	1/196	7/11671	0.111824	5	1	1	Eelu|00007684-RA
GO:0090316	BP	e	positive regulation of intracellular protein transport	1/196	7/11671	0.111824	8	1	1	Eelu|00010159-RA
GO:0002028	BP	e	regulation of sodium ion transport	1/196	7/11671	0.111824	7	1	1	Eelu|00001305-RA
GO:0048839	BP	e	inner ear development	1/196	7/11671	0.111824	3	1	1	Eelu|00002505-RA
GO:0031589	BP	e	cell-substrate adhesion	1/196	7/11671	0.111824	3	1	1	Eelu|00008692-RA
GO:0022011	BP	e	myelination in peripheral nervous system	1/196	7/11671	0.111824	5	1	1	Eelu|00002682-RA
GO:0051881	BP	e	regulation of mitochondrial membrane potential	1/196	7/11671	0.111824	4	1	1	Eelu|00004444-RA
GO:0051315	BP	e	attachment of mitotic spindle microtubules to kinetochore	1/196	7/11671	0.111824	4	1	1	Eelu|00000222-RA
GO:0045921	BP	e	positive regulation of exocytosis	1/196	7/11671	0.111824	8	1	1	Eelu|00003118-RA
GO:0048047	BP	e	mating behavior, sex discrimination	1/196	7/11671	0.111824	5	1	1	Eelu|00003057-RA
GO:0007021	BP	e	tubulin complex assembly	1/196	7/11671	0.111824	7	1	1	Eelu|00009126-RA
GO:0061640	BP	e	cytoskeleton-dependent cytokinesis	1/196	7/11671	0.111824	4	1	1	Eelu|00003118-RA
GO:0021954	BP	e	central nervous system neuron development	1/196	7/11671	0.111824	5	1	1	Eelu|00002682-RA
GO:0016525	BP	e	negative regulation of angiogenesis	1/196	7/11671	0.111824	8	1	1	Eelu|00009340-RA
GO:0051663	BP	e	oocyte nucleus localization involved in oocyte dorsal/ventral axis specification	1/196	7/11671	0.111824	5	1	1	Eelu|00014588-RA
GO:0050667	BP	e	homocysteine metabolic process	1/196	7/11671	0.111824	8	1	1	Eelu|00004821-RA
GO:0006361	BP	e	transcription initiation from RNA polymerase I promoter	1/196	7/11671	0.111824	9	1	1	Eelu|00003367-RA
GO:0007100	BP	e	mitotic centrosome separation	1/196	7/11671	0.111824	4	1	1	Eelu|00001803-RA
GO:0010452	BP	e	histone H3-K36 methylation	1/196	7/11671	0.111824	11	1	1	Eelu|00009599-RA
GO:0048709	BP	e	oligodendrocyte differentiation	1/196	7/11671	0.111824	5	1	1	Eelu|00002682-RA
GO:0001958	BP	e	endochondral ossification	1/196	7/11671	0.111824	4	1	1	Eelu|00004821-RA
GO:1903441	BP	e	protein localization to ciliary membrane	1/196	7/11671	0.111824	7	1	1	Eelu|00003049-RA
GO:0006801	BP	e	superoxide metabolic process	1/196	7/11671	0.111824	4	1	1	Eelu|00004821-RA
GO:0042474	BP	e	middle ear morphogenesis	1/196	7/11671	0.111824	4	1	1	Eelu|00000648-RA
GO:0043161	BP	e	proteasome-mediated ubiquitin-dependent protein catabolic process	4/196	112/11671	0.119511	9	4	1	Eelu|00000328-RA, Eelu|00000718-RA, Eelu|00004219-RA, Eelu|00015066-RA
GO:0007416	BP	e	synapse assembly	2/196	36/11671	0.122076	6	2	1	Eelu|00008102-RA, Eelu|00010358-RA
GO:0007368	BP	e	determination of left/right symmetry	2/196	36/11671	0.122076	5	2	1	Eelu|00002146-RA, Eelu|00009901-RA
GO:0031647	BP	e	regulation of protein stability	2/196	36/11671	0.122076	3	2	1	Eelu|00007761-RA, Eelu|00012816-RA
GO:0007507	BP	e	heart development	3/196	73/11671	0.12418	4	3	1	Eelu|00007126-RA, Eelu|00008102-RA, Eelu|00009901-RA
GO:1902875	BP	e	regulation of embryonic pattern specification	1/196	8/11671	0.126749	6	1	1	Eelu|00008102-RA
GO:0051924	BP	e	regulation of calcium ion transport	1/196	8/11671	0.126749	7	1	1	Eelu|00012816-RA
GO:0035214	BP	e	eye-antennal disc development	1/196	8/11671	0.126749	6	1	1	Eelu|00009004-RA
GO:0097190	BP	e	apoptotic signaling pathway	1/196	8/11671	0.126749	5	1	1	Eelu|00001111-RA
GO:0002229	BP	e	defense response to oomycetes	1/196	8/11671	0.126749	6	1	1	Eelu|00008102-RA
GO:0002062	BP	e	chondrocyte differentiation	1/196	8/11671	0.126749	4	1	1	Eelu|00013187-RA
GO:0000722	BP	e	telomere maintenance via recombination	1/196	8/11671	0.126749	9	1	1	Eelu|00003250-RA
GO:0060261	BP	e	positive regulation of transcription initiation from RNA polymerase II promoter	1/196	8/11671	0.126749	12	1	1	Eelu|00009311-RA
GO:0097150	BP	e	neuronal stem cell population maintenance	1/196	8/11671	0.126749	4	1	1	Eelu|00000648-RA
GO:0035050	BP	e	embryonic heart tube development	1/196	8/11671	0.126749	5	1	1	Eelu|00000222-RA
GO:0048041	BP	e	focal adhesion assembly	1/196	8/11671	0.126749	7	1	1	Eelu|00002546-RA
GO:0006296	BP	e	nucleotide-excision repair, DNA incision, 5'-to lesion	1/196	8/11671	0.126749	8	1	1	Eelu|00009311-RA
GO:0050708	BP	e	regulation of protein secretion	1/196	8/11671	0.126749	7	1	1	Eelu|00011729-RA
GO:0072657	BP	e	protein localization to membrane	1/196	8/11671	0.126749	5	1	1	Eelu|00002470-RA
GO:0033762	BP	e	response to glucagon	1/196	8/11671	0.126749	7	1	1	Eelu|00000410-RA
GO:0016601	BP	e	Rac protein signal transduction	1/196	8/11671	0.126749	8	1	1	Eelu|00010358-RA
GO:0031497	BP	e	chromatin assembly	1/196	8/11671	0.126749	6	1	1	Eelu|00008828-RA
GO:0015881	BP	e	creatine transmembrane transport	1/196	8/11671	0.126749	9	1	1	Eelu|00008728-RA
GO:0032781	BP	e	positive regulation of ATPase activity	1/196	8/11671	0.126749	6	1	1	Eelu|00009184-RA
GO:2000001	BP	e	regulation of DNA damage checkpoint	1/196	8/11671	0.126749	7	1	1	Eelu|00000410-RA
GO:1902430	BP	e	negative regulation of amyloid-beta formation	1/196	8/11671	0.126749	8	1	1	Eelu|00002682-RA
GO:0031167	BP	e	rRNA methylation	1/196	8/11671	0.126749	11	1	1	Eelu|00001823-RA
GO:0007088	BP	e	regulation of mitotic nuclear division	1/196	8/11671	0.126749	7	1	1	Eelu|00006691-RA
GO:0060612	BP	e	adipose tissue development	1/196	8/11671	0.126749	5	1	1	Eelu|00000328-RA
GO:0086015	BP	e	SA node cell action potential	1/196	8/11671	0.126749	6	1	1	Eelu|00012816-RA
GO:0002121	BP	e	inter-male aggressive behavior	1/196	8/11671	0.126749	3	1	1	Eelu|00003057-RA
GO:0042797	BP	e	tRNA transcription by RNA polymerase III	1/196	8/11671	0.126749	12	1	1	Eelu|00007191-RA
GO:0060250	BP	e	germ-line stem-cell niche homeostasis	1/196	8/11671	0.126749	5	1	1	Eelu|00010159-RA
GO:0035220	BP	e	wing disc development	2/196	37/11671	0.127689	6	2	1	Eelu|00001155-RA, Eelu|00009004-RA
GO:0006281	BP	e	DNA repair	6/196	181/11671	0.130181	7	6	1	Eelu|00001221-RA, Eelu|00001760-RA, Eelu|00008680-RA, Eelu|00008828-RA, Eelu|00009311-RA, Eelu|00013823-RA
GO:0044772	BP	e	mitotic cell cycle phase transition	1/196	9/11671	0.141424	4	1	1	Eelu|00006691-RA
GO:0070914	BP	e	UV-damage excision repair	1/196	9/11671	0.141424	8	1	1	Eelu|00009311-RA
GO:0055117	BP	e	regulation of cardiac muscle contraction	1/196	9/11671	0.141424	8	1	1	Eelu|00012816-RA
GO:0001709	BP	e	cell fate determination	1/196	9/11671	0.141424	3	1	1	Eelu|00006620-RA
GO:0006493	BP	e	protein O-linked glycosylation	1/196	9/11671	0.141424	8	1	1	Eelu|00008692-RA
GO:0009311	BP	e	oligosaccharide metabolic process	1/196	9/11671	0.141424	4	1	1	Eelu|00013173-RA
GO:0007314	BP	e	oocyte anterior/posterior axis specification	1/196	9/11671	0.141424	5	1	1	Eelu|00014588-RA
GO:0035329	BP	e	hippo signaling	1/196	9/11671	0.141424	6	1	1	Eelu|00009340-RA
GO:0035970	BP	e	peptidyl-threonine dephosphorylation	1/196	9/11671	0.141424	8	1	1	Eelu|00012868-RA
GO:0048844	BP	e	artery morphogenesis	1/196	9/11671	0.141424	5	1	1	Eelu|00000648-RA
GO:2000010	BP	e	positive regulation of protein localization to cell surface	1/196	9/11671	0.141424	7	1	1	Eelu|00002470-RA
GO:0043268	BP	e	positive regulation of potassium ion transport	1/196	9/11671	0.141424	8	1	1	Eelu|00012816-RA
GO:0006622	BP	e	protein targeting to lysosome	1/196	9/11671	0.141424	11	1	1	Eelu|00000309-RA
GO:0098719	BP	e	sodium ion import across plasma membrane	1/196	9/11671	0.141424	9	1	1	Eelu|00012908-RA
GO:0006108	BP	e	malate metabolic process	1/196	9/11671	0.141424	7	1	1	Eelu|00003297-RA
GO:0032204	BP	e	regulation of telomere maintenance	1/196	9/11671	0.141424	7	1	1	Eelu|00007761-RA
GO:0036309	BP	e	protein localization to M-band	1/196	9/11671	0.141424	6	1	1	Eelu|00012816-RA
GO:0048268	BP	e	clathrin coat assembly	1/196	9/11671	0.141424	7	1	1	Eelu|00006792-RA
GO:0006886	BP	e	intracellular protein transport	6/196	192/11671	0.14242	8	6	1	Eelu|00002425-RA, Eelu|00003049-RA, Eelu|00003514-RA, Eelu|00004400-RA, Eelu|00006792-RA, Eelu|00011729-RA
GO:0007613	BP	e	memory	2/196	40/11671	0.144872	6	2	1	Eelu|00003057-RA, Eelu|00012908-RA
GO:0006099	BP	e	tricarboxylic acid cycle	2/196	40/11671	0.144872	3	2	1	Eelu|00003297-RA, Eelu|00007971-RA
GO:0051056	BP	e	regulation of small GTPase mediated signal transduction	2/196	40/11671	0.144872	7	2	1	Eelu|00002546-RA, Eelu|00009340-RA
GO:0007602	BP	e	phototransduction	2/196	41/11671	0.150704	6	2	1	Eelu|00003469-RA, Eelu|00005524-RA
GO:0042593	BP	e	glucose homeostasis	2/196	41/11671	0.150704	6	2	1	Eelu|00000410-RA, Eelu|00009220-RA
GO:0016573	BP	e	histone acetylation	2/196	41/11671	0.150704	11	2	1	Eelu|00000316-RA, Eelu|00008828-RA
GO:0018107	BP	e	peptidyl-threonine phosphorylation	2/196	41/11671	0.150704	9	2	1	Eelu|00003539-RA, Eelu|00012846-RA
GO:0000289	BP	e	nuclear-transcribed mRNA poly(A) tail shortening	1/196	10/11671	0.155854	10	1	1	Eelu|00013823-RA
GO:0072344	BP	e	rescue of stalled ribosome	1/196	10/11671	0.155854	8	1	1	Eelu|00004381-RA
GO:0006298	BP	e	mismatch repair	1/196	10/11671	0.155854	8	1	1	Eelu|00013823-RA
GO:0032515	BP	e	negative regulation of phosphoprotein phosphatase activity	1/196	10/11671	0.155854	10	1	1	Eelu|00001225-RA
GO:0035208	BP	e	positive regulation of hemocyte proliferation	1/196	10/11671	0.155854	6	1	1	Eelu|00008102-RA
GO:0034333	BP	e	adherens junction assembly	1/196	10/11671	0.155854	7	1	1	Eelu|00009126-RA
GO:0002168	BP	e	instar larval development	1/196	10/11671	0.155854	5	1	1	Eelu|00003291-RA
GO:0051610	BP	e	serotonin uptake	1/196	10/11671	0.155854	7	1	1	Eelu|00003406-RA
GO:0000915	BP	e	actomyosin contractile ring assembly	1/196	10/11671	0.155854	9	1	1	Eelu|00000222-RA
GO:0060048	BP	e	cardiac muscle contraction	1/196	10/11671	0.155854	6	1	1	Eelu|00012816-RA
GO:0006284	BP	e	base-excision repair	1/196	10/11671	0.155854	8	1	1	Eelu|00006742-RA
GO:0000288	BP	e	nuclear-transcribed mRNA catabolic process, deadenylation-dependent decay	1/196	10/11671	0.155854	10	1	1	Eelu|00013681-RA
GO:0006665	BP	e	sphingolipid metabolic process	1/196	10/11671	0.155854	6	1	1	Eelu|00001064-RA
GO:0008630	BP	e	intrinsic apoptotic signaling pathway in response to DNA damage	1/196	10/11671	0.155854	7	1	1	Eelu|00013823-RA
GO:0043984	BP	e	histone H4-K16 acetylation	1/196	10/11671	0.155854	13	1	1	Eelu|00015081-RA
GO:0016139	BP	e	glycoside catabolic process	1/196	10/11671	0.155854	6	1	1	Eelu|00013173-RA
GO:0030162	BP	e	regulation of proteolysis	1/196	10/11671	0.155854	6	1	1	Eelu|00000718-RA
GO:0030837	BP	e	negative regulation of actin filament polymerization	1/196	10/11671	0.155854	11	1	1	Eelu|00001835-RA
GO:0010165	BP	e	response to X-ray	1/196	10/11671	0.155854	5	1	1	Eelu|00009311-RA
GO:0042675	BP	e	compound eye cone cell differentiation	1/196	10/11671	0.155854	4	1	1	Eelu|00008658-RA
GO:0001731	BP	e	formation of translation preinitiation complex	1/196	10/11671	0.155854	8	1	1	Eelu|00009733-RA
GO:0051168	BP	e	nuclear export	1/196	10/11671	0.155854	7	1	1	Eelu|00010366-RA
GO:0010389	BP	e	regulation of G2/M transition of mitotic cell cycle	1/196	10/11671	0.155854	8	1	1	Eelu|00014310-RA
GO:0090175	BP	e	regulation of establishment of planar polarity	1/196	10/11671	0.155854	6	1	1	Eelu|00006620-RA
GO:1900026	BP	e	positive regulation of substrate adhesion-dependent cell spreading	1/196	10/11671	0.155854	8	1	1	Eelu|00002546-RA
GO:0070830	BP	e	bicellular tight junction assembly	1/196	10/11671	0.155854	8	1	1	Eelu|00009126-RA
GO:0034453	BP	e	microtubule anchoring	1/196	10/11671	0.155854	7	1	1	Eelu|00000309-RA
GO:0042060	BP	e	wound healing	2/196	42/11671	0.156581	4	2	1	Eelu|00001155-RA, Eelu|00008658-RA
GO:0048477	BP	e	oogenesis	4/196	126/11671	0.162022	5	4	1	Eelu|00004220-RA, Eelu|00009311-RA, Eelu|00009599-RA, Eelu|00013823-RA
GO:0016360	BP	e	sensory organ precursor cell fate determination	1/196	11/11671	0.170042	5	1	1	Eelu|00008658-RA
GO:0006726	BP	e	eye pigment biosynthetic process	1/196	11/11671	0.170042	6	1	1	Eelu|00013648-RA
GO:0072593	BP	e	reactive oxygen species metabolic process	1/196	11/11671	0.170042	3	1	1	Eelu|00004444-RA
GO:0051496	BP	e	positive regulation of stress fiber assembly	1/196	11/11671	0.170042	11	1	1	Eelu|00009340-RA
GO:0051781	BP	e	positive regulation of cell division	1/196	11/11671	0.170042	5	1	1	Eelu|00010159-RA
GO:0006998	BP	e	nuclear envelope organization	1/196	11/11671	0.170042	5	1	1	Eelu|00003386-RA
GO:0050775	BP	e	positive regulation of dendrite morphogenesis	1/196	11/11671	0.170042	11	1	1	Eelu|00003818-RA
GO:0043534	BP	e	blood vessel endothelial cell migration	1/196	11/11671	0.170042	8	1	1	Eelu|00009340-RA
GO:0045070	BP	e	positive regulation of viral genome replication	1/196	11/11671	0.170042	7	1	1	Eelu|00013681-RA
GO:0009597	BP	e	detection of virus	1/196	11/11671	0.170042	6	1	1	Eelu|00008102-RA
GO:0030728	BP	e	ovulation	1/196	11/11671	0.170042	3	1	1	Eelu|00003057-RA
GO:0051453	BP	e	regulation of intracellular pH	1/196	11/11671	0.170042	10	1	1	Eelu|00002470-RA
GO:0045454	BP	e	cell redox homeostasis	1/196	11/11671	0.170042	5	1	1	Eelu|00010272-RA
GO:0016441	BP	e	posttranscriptional gene silencing	1/196	11/11671	0.170042	8	1	1	Eelu|00004220-RA
GO:0042766	BP	e	nucleosome mobilization	1/196	11/11671	0.170042	7	1	1	Eelu|00008828-RA
GO:0001752	BP	e	compound eye photoreceptor fate commitment	1/196	11/11671	0.170042	7	1	1	Eelu|00009004-RA
GO:0071364	BP	e	cellular response to epidermal growth factor stimulus	1/196	11/11671	0.170042	6	1	1	Eelu|00003623-RA
GO:0097194	BP	e	execution phase of apoptosis	1/196	11/11671	0.170042	2	1	1	Eelu|00002163-RA
GO:0051123	BP	e	RNA polymerase II preinitiation complex assembly	1/196	11/11671	0.170042	9	1	1	Eelu|00008696-RA
GO:0006479	BP	e	protein methylation	1/196	11/11671	0.170042	8	1	1	Eelu|00004282-RA
GO:0044458	BP	e	motile cilium assembly	1/196	11/11671	0.170042	8	1	1	Eelu|00009901-RA
GO:0034067	BP	e	protein localization to Golgi apparatus	1/196	11/11671	0.170042	6	1	1	Eelu|00000309-RA
GO:0090303	BP	e	positive regulation of wound healing	1/196	11/11671	0.170042	7	1	1	Eelu|00001155-RA
GO:0034976	BP	e	response to endoplasmic reticulum stress	2/196	45/11671	0.174457	4	2	1	Eelu|00009733-RA, Eelu|00010159-RA
GO:0032436	BP	e	positive regulation of proteasomal ubiquitin-dependent protein catabolic process	2/196	45/11671	0.174457	11	2	1	Eelu|00007684-RA, Eelu|00009678-RA
GO:0045500	BP	e	sevenless signaling pathway	1/196	12/11671	0.183994	8	1	1	Eelu|00006620-RA
GO:0035335	BP	e	peptidyl-tyrosine dephosphorylation	1/196	12/11671	0.183994	8	1	1	Eelu|00012868-RA
GO:0043407	BP	e	negative regulation of MAP kinase activity	1/196	12/11671	0.183994	12	1	1	Eelu|00012868-RA
GO:0001516	BP	e	prostaglandin biosynthetic process	1/196	12/11671	0.183994	11	1	1	Eelu|00003755-RA
GO:0033363	BP	e	secretory granule organization	1/196	12/11671	0.183994	6	1	1	Eelu|00005518-RA
GO:0002027	BP	e	regulation of heart rate	1/196	12/11671	0.183994	7	1	1	Eelu|00012816-RA
GO:0002250	BP	e	adaptive immune response	1/196	12/11671	0.183994	3	1	1	Eelu|00010358-RA
GO:0016572	BP	e	histone phosphorylation	1/196	12/11671	0.183994	8	1	1	Eelu|00003539-RA
GO:0006383	BP	e	transcription by RNA polymerase III	1/196	12/11671	0.183994	10	1	1	Eelu|00007191-RA
GO:0005978	BP	e	glycogen biosynthetic process	1/196	12/11671	0.183994	8	1	1	Eelu|00008842-RA
GO:0002347	BP	e	response to tumor cell	1/196	12/11671	0.183994	3	1	1	Eelu|00008102-RA
GO:0035186	BP	e	syncytial blastoderm mitotic cell cycle	1/196	12/11671	0.183994	5	1	1	Eelu|00006691-RA
GO:0007406	BP	e	negative regulation of neuroblast proliferation	1/196	12/11671	0.183994	8	1	1	Eelu|00000222-RA
GO:0001510	BP	e	RNA methylation	1/196	12/11671	0.183994	8	1	1	Eelu|00001823-RA
GO:0048568	BP	e	embryonic organ development	1/196	12/11671	0.183994	4	1	1	Eelu|00009311-RA
GO:0030032	BP	e	lamellipodium assembly	1/196	12/11671	0.183994	7	1	1	Eelu|00002546-RA
GO:0070301	BP	e	cellular response to hydrogen peroxide	1/196	12/11671	0.183994	7	1	1	Eelu|00008568-RA
GO:0006090	BP	e	pyruvate metabolic process	1/196	12/11671	0.183994	7	1	1	Eelu|00009220-RA
GO:0034260	BP	e	negative regulation of GTPase activity	1/196	12/11671	0.183994	6	1	1	Eelu|00009340-RA
GO:0045571	BP	e	negative regulation of imaginal disc growth	1/196	12/11671	0.183994	7	1	1	Eelu|00006618-RA
GO:0035725	BP	e	sodium ion transmembrane transport	2/196	47/11671	0.18655	8	2	1	Eelu|00003406-RA, Eelu|00012908-RA
GO:0048013	BP	e	ephrin receptor signaling pathway	1/196	13/11671	0.197712	8	1	1	Eelu|00002546-RA
GO:0000462	BP	e	maturation of SSU-rRNA from tricistronic rRNA transcript (SSU-rRNA, 5.8S rRNA, LSU-rRNA)	1/196	13/11671	0.197712	11	1	1	Eelu|00005026-RA
GO:0070125	BP	e	mitochondrial translational elongation	1/196	13/11671	0.197712	7	1	1	Eelu|00009607-RA
GO:0007129	BP	e	synapsis	1/196	13/11671	0.197712	7	1	1	Eelu|00013823-RA
GO:0019853	BP	e	L-ascorbic acid biosynthetic process	1/196	13/11671	0.197712	7	1	1	Eelu|00004185-RA
GO:0060041	BP	e	retina development in camera-type eye	1/196	13/11671	0.197712	3	1	1	Eelu|00005524-RA
GO:0086091	BP	e	regulation of heart rate by cardiac conduction	1/196	13/11671	0.197712	8	1	1	Eelu|00012816-RA
GO:0030150	BP	e	protein import into mitochondrial matrix	1/196	13/11671	0.197712	10	1	1	Eelu|00000209-RA
GO:0018095	BP	e	protein polyglutamylation	1/196	13/11671	0.197712	9	1	1	Eelu|00002146-RA
GO:0007464	BP	e	R3/R4 cell fate commitment	1/196	13/11671	0.197712	8	1	1	Eelu|00006620-RA
GO:0000380	BP	e	alternative mRNA splicing, via spliceosome	1/196	13/11671	0.197712	12	1	1	Eelu|00001221-RA
GO:0000375	BP	e	RNA splicing, via transesterification reactions	1/196	13/11671	0.197712	9	1	1	Eelu|00001221-RA
GO:0001578	BP	e	microtubule bundle formation	1/196	13/11671	0.197712	7	1	1	Eelu|00001803-RA
GO:0061760	BP	e	antifungal innate immune response	1/196	13/11671	0.197712	7	1	1	Eelu|00008102-RA
GO:0007112	BP	e	male meiosis cytokinesis	1/196	13/11671	0.197712	6	1	1	Eelu|00000222-RA
GO:0090161	BP	e	Golgi ribbon formation	1/196	13/11671	0.197712	6	1	1	Eelu|00000309-RA
GO:0010634	BP	e	positive regulation of epithelial cell migration	1/196	13/11671	0.197712	8	1	1	Eelu|00003623-RA
GO:0007091	BP	e	metaphase/anaphase transition of mitotic cell cycle	1/196	13/11671	0.197712	10	1	1	Eelu|00002344-RA
GO:0090305	BP	e	nucleic acid phosphodiester bond hydrolysis	1/196	13/11671	0.197712	6	1	1	Eelu|00003250-RA
GO:0071346	BP	e	cellular response to interferon-gamma	1/196	13/11671	0.197712	6	1	1	Eelu|00013681-RA
GO:0070126	BP	e	mitochondrial translational termination	1/196	13/11671	0.197712	8	1	1	Eelu|00009607-RA
GO:0045167	BP	e	asymmetric protein localization involved in cell fate determination	1/196	13/11671	0.197712	4	1	1	Eelu|00005925-RA
GO:0030326	BP	e	embryonic limb morphogenesis	1/196	13/11671	0.197712	5	1	1	Eelu|00000648-RA
GO:0009617	BP	e	response to bacterium	2/196	50/11671	0.204895	5	2	1	Eelu|00004318-RA, Eelu|00013823-RA
GO:0040008	BP	e	regulation of growth	2/196	50/11671	0.204895	3	2	1	Eelu|00001623-RA, Eelu|00010220-RA
GO:0010629	BP	e	negative regulation of gene expression	3/196	93/11671	0.205392	6	3	1	Eelu|00006620-RA, Eelu|00009004-RA, Eelu|00013166-RA
GO:0008284	BP	e	positive regulation of cell population proliferation	3/196	94/11671	0.209741	5	3	1	Eelu|00000807-RA, Eelu|00002682-RA, Eelu|00008828-RA
GO:0030182	BP	e	neuron differentiation	2/196	51/11671	0.211055	4	2	1	Eelu|00002505-RA, Eelu|00002682-RA
GO:0032543	BP	e	mitochondrial translation	2/196	51/11671	0.211055	8	2	1	Eelu|00001936-RA, Eelu|00009607-RA
GO:0007062	BP	e	sister chromatid cohesion	1/196	14/11671	0.2112	6	1	1	Eelu|00007761-RA
GO:0043968	BP	e	histone H2A acetylation	1/196	14/11671	0.2112	12	1	1	Eelu|00001623-RA
GO:0045842	BP	e	positive regulation of mitotic metaphase/anaphase transition	1/196	14/11671	0.2112	11	1	1	Eelu|00002344-RA
GO:0048468	BP	e	cell development	1/196	14/11671	0.2112	3	1	1	Eelu|00009311-RA
GO:0032868	BP	e	response to insulin	1/196	14/11671	0.2112	7	1	1	Eelu|00000410-RA
GO:0050728	BP	e	negative regulation of inflammatory response	1/196	14/11671	0.2112	7	1	1	Eelu|00013166-RA
GO:0001751	BP	e	compound eye photoreceptor cell differentiation	1/196	14/11671	0.2112	7	1	1	Eelu|00006620-RA
GO:0014068	BP	e	positive regulation of phosphatidylinositol 3-kinase signaling	1/196	14/11671	0.2112	8	1	1	Eelu|00002682-RA
GO:0060021	BP	e	roof of mouth development	1/196	14/11671	0.2112	3	1	1	Eelu|00000648-RA
GO:0051928	BP	e	positive regulation of calcium ion transport	1/196	14/11671	0.2112	8	1	1	Eelu|00012816-RA
GO:0048701	BP	e	embryonic cranial skeleton morphogenesis	1/196	14/11671	0.2112	6	1	1	Eelu|00000648-RA
GO:0018298	BP	e	protein-chromophore linkage	1/196	14/11671	0.2112	7	1	1	Eelu|00000410-RA
GO:0021987	BP	e	cerebral cortex development	1/196	14/11671	0.2112	3	1	1	Eelu|00002682-RA
GO:0016201	BP	e	synaptic target inhibition	1/196	14/11671	0.2112	5	1	1	Eelu|00008102-RA
GO:0014823	BP	e	response to activity	1/196	14/11671	0.2112	2	1	1	Eelu|00000410-RA
GO:0042147	BP	e	retrograde transport, endosome to Golgi	2/196	52/11671	0.217233	6	2	1	Eelu|00000309-RA, Eelu|00003049-RA
GO:0007420	BP	e	brain development	3/196	96/11671	0.218499	4	3	1	Eelu|00001064-RA, Eelu|00005294-RA, Eelu|00009004-RA
GO:0006979	BP	e	response to oxidative stress	3/196	97/11671	0.222906	3	3	1	Eelu|00001127-RA, Eelu|00009311-RA, Eelu|00012868-RA
GO:0017157	BP	e	regulation of exocytosis	1/196	15/11671	0.224463	7	1	1	Eelu|00003118-RA
GO:0007430	BP	e	terminal branching, open tracheal system	1/196	15/11671	0.224463	8	1	1	Eelu|00009004-RA
GO:0035269	BP	e	protein O-linked mannosylation	1/196	15/11671	0.224463	9	1	1	Eelu|00011093-RA
GO:0043153	BP	e	entrainment of circadian clock by photoperiod	1/196	15/11671	0.224463	6	1	1	Eelu|00000410-RA
GO:0000079	BP	e	regulation of cyclin-dependent protein serine/threonine kinase activity	1/196	15/11671	0.224463	11	1	1	Eelu|00006691-RA
GO:0002804	BP	e	positive regulation of antifungal peptide production	1/196	15/11671	0.224463	9	1	1	Eelu|00008102-RA
GO:0007080	BP	e	mitotic metaphase plate congression	1/196	15/11671	0.224463	7	1	1	Eelu|00002344-RA
GO:1903861	BP	e	positive regulation of dendrite extension	1/196	15/11671	0.224463	10	1	1	Eelu|00003818-RA
GO:1990090	BP	e	cellular response to nerve growth factor stimulus	1/196	15/11671	0.224463	6	1	1	Eelu|00002682-RA
GO:0000212	BP	e	meiotic spindle organization	1/196	15/11671	0.224463	8	1	1	Eelu|00001803-RA
GO:0043010	BP	e	camera-type eye development	1/196	15/11671	0.224463	6	1	1	Eelu|00009901-RA
GO:0007629	BP	e	flight behavior	1/196	15/11671	0.224463	4	1	1	Eelu|00003057-RA
GO:0000727	BP	e	double-strand break repair via break-induced replication	1/196	15/11671	0.224463	10	1	1	Eelu|00000807-RA
GO:0000027	BP	e	ribosomal large subunit assembly	1/196	15/11671	0.224463	8	1	1	Eelu|00001831-RA
GO:0045944	BP	e	positive regulation of transcription by RNA polymerase II	10/196	406/11671	0.232093	11	10	1	Eelu|00000316-RA, Eelu|00000328-RA, Eelu|00001623-RA, Eelu|00003818-RA, Eelu|00005524-RA, Eelu|00007761-RA, Eelu|00008102-RA, Eelu|00008658-RA, Eelu|00010159-RA, Eelu|00012154-RA
GO:0006874	BP	e	cellular calcium ion homeostasis	2/196	55/11671	0.235855	9	2	1	Eelu|00002714-RA, Eelu|00012816-RA
GO:0090630	BP	e	activation of GTPase activity	2/196	55/11671	0.235855	7	2	1	Eelu|00002425-RA, Eelu|00004400-RA
GO:0040015	BP	e	negative regulation of multicellular organism growth	1/196	16/11671	0.237504	6	1	1	Eelu|00008102-RA
GO:0042472	BP	e	inner ear morphogenesis	1/196	16/11671	0.237504	4	1	1	Eelu|00000648-RA
GO:0007043	BP	e	cell-cell junction assembly	1/196	16/11671	0.237504	6	1	1	Eelu|00009340-RA
GO:0035082	BP	e	axoneme assembly	1/196	16/11671	0.237504	8	1	1	Eelu|00009901-RA
GO:0019216	BP	e	regulation of lipid metabolic process	1/196	16/11671	0.237504	5	1	1	Eelu|00001064-RA
GO:0046856	BP	e	phosphatidylinositol dephosphorylation	1/196	16/11671	0.237504	8	1	1	Eelu|00005294-RA
GO:0042462	BP	e	eye photoreceptor cell development	1/196	16/11671	0.237504	6	1	1	Eelu|00005524-RA
GO:1903688	BP	e	positive regulation of border follicle cell migration	1/196	16/11671	0.237504	9	1	1	Eelu|00006620-RA
GO:0007097	BP	e	nuclear migration	1/196	16/11671	0.237504	5	1	1	Eelu|00001835-RA
GO:0034968	BP	e	histone lysine methylation	1/196	16/11671	0.237504	10	1	1	Eelu|00008828-RA
GO:0007317	BP	e	regulation of pole plasm oskar mRNA localization	1/196	16/11671	0.237504	8	1	1	Eelu|00014588-RA
GO:0050772	BP	e	positive regulation of axonogenesis	1/196	16/11671	0.237504	10	1	1	Eelu|00002682-RA
GO:0008306	BP	e	associative learning	1/196	16/11671	0.237504	7	1	1	Eelu|00012908-RA
GO:0051085	BP	e	chaperone cofactor-dependent protein refolding	1/196	16/11671	0.237504	5	1	1	Eelu|00001498-RA
GO:0035176	BP	e	social behavior	1/196	16/11671	0.237504	2	1	1	Eelu|00003118-RA
GO:0007424	BP	e	open tracheal system development	2/196	56/11671	0.242083	5	2	1	Eelu|00004128-RA, Eelu|00009004-RA
GO:0009408	BP	e	response to heat	2/196	56/11671	0.242083	4	2	1	Eelu|00001498-RA, Eelu|00010159-RA
GO:0045893	BP	e	positive regulation of transcription, DNA-templated	5/196	188/11671	0.249656	10	5	1	Eelu|00000328-RA, Eelu|00001623-RA, Eelu|00003539-RA, Eelu|00007287-RA, Eelu|00008828-RA
GO:0071230	BP	e	cellular response to amino acid stimulus	1/196	17/11671	0.250327	6	1	1	Eelu|00002682-RA
GO:0070286	BP	e	axonemal dynein complex assembly	1/196	17/11671	0.250327	7	1	1	Eelu|00005438-RA
GO:0032147	BP	e	activation of protein kinase activity	1/196	17/11671	0.250327	11	1	1	Eelu|00005925-RA
GO:0042776	BP	e	mitochondrial ATP synthesis coupled proton transport	1/196	17/11671	0.250327	13	1	1	Eelu|00015418-RA
GO:0033138	BP	e	positive regulation of peptidyl-serine phosphorylation	1/196	17/11671	0.250327	10	1	1	Eelu|00002682-RA
GO:0042273	BP	e	ribosomal large subunit biogenesis	1/196	17/11671	0.250327	5	1	1	Eelu|00010234-RA
GO:0046034	BP	e	ATP metabolic process	1/196	17/11671	0.250327	2	1	1	Eelu|00004444-RA
GO:0035331	BP	e	negative regulation of hippo signaling	1/196	17/11671	0.250327	8	1	1	Eelu|00007684-RA
GO:0006413	BP	e	translational initiation	1/196	17/11671	0.250327	3	1	1	Eelu|00009733-RA
GO:0006513	BP	e	protein monoubiquitination	1/196	17/11671	0.250327	10	1	1	Eelu|00004381-RA
GO:0009416	BP	e	response to light stimulus	1/196	17/11671	0.250327	4	1	1	Eelu|00000410-RA
GO:0016575	BP	e	histone deacetylation	1/196	17/11671	0.250327	9	1	1	Eelu|00000328-RA
GO:0005975	BP	e	carbohydrate metabolic process	3/196	105/11671	0.258731	3	3	1	Eelu|00003297-RA, Eelu|00008675-RA, Eelu|00008842-RA
GO:0006310	BP	e	DNA recombination	2/196	59/11671	0.260806	7	2	1	Eelu|00008680-RA, Eelu|00009311-RA
GO:0007379	BP	e	segment specification	1/196	18/11671	0.262935	3	1	1	Eelu|00008828-RA
GO:0034389	BP	e	lipid droplet organization	1/196	18/11671	0.262935	5	1	1	Eelu|00002163-RA
GO:0010867	BP	e	positive regulation of triglyceride biosynthetic process	1/196	18/11671	0.262935	8	1	1	Eelu|00003386-RA
GO:0007026	BP	e	negative regulation of microtubule depolymerization	1/196	18/11671	0.262935	10	1	1	Eelu|00003818-RA
GO:0010608	BP	e	posttranscriptional regulation of gene expression	1/196	18/11671	0.262935	6	1	1	Eelu|00012351-RA
GO:0043410	BP	e	positive regulation of MAPK cascade	1/196	18/11671	0.262935	10	1	1	Eelu|00002682-RA
GO:0000712	BP	e	resolution of meiotic recombination intermediates	1/196	18/11671	0.262935	5	1	1	Eelu|00013823-RA
GO:0045766	BP	e	positive regulation of angiogenesis	1/196	18/11671	0.262935	7	1	1	Eelu|00003623-RA
GO:0070050	BP	e	neuron cellular homeostasis	1/196	18/11671	0.262935	5	1	1	Eelu|00004469-RA
GO:0001732	BP	e	formation of cytoplasmic translation initiation complex	1/196	18/11671	0.262935	8	1	1	Eelu|00009733-RA
GO:0030534	BP	e	adult behavior	1/196	18/11671	0.262935	2	1	1	Eelu|00003118-RA
GO:0007131	BP	e	reciprocal meiotic recombination	1/196	18/11671	0.262935	9	1	1	Eelu|00013823-RA
GO:0070131	BP	e	positive regulation of mitochondrial translation	1/196	18/11671	0.262935	9	1	1	Eelu|00000879-RA
GO:0006120	BP	e	mitochondrial electron transport, NADH to ubiquinone	1/196	18/11671	0.262935	6	1	1	Eelu|00000588-RA
GO:0042795	BP	e	snRNA transcription by RNA polymerase II	1/196	18/11671	0.262935	12	1	1	Eelu|00008696-RA
GO:0051568	BP	e	histone H3-K4 methylation	1/196	19/11671	0.275332	11	1	1	Eelu|00009599-RA
GO:0016082	BP	e	synaptic vesicle priming	1/196	19/11671	0.275332	7	1	1	Eelu|00005294-RA
GO:0036297	BP	e	interstrand cross-link repair	1/196	19/11671	0.275332	8	1	1	Eelu|00009311-RA
GO:1902476	BP	e	chloride transmembrane transport	1/196	19/11671	0.275332	8	1	1	Eelu|00012908-RA
GO:0055059	BP	e	asymmetric neuroblast division	1/196	19/11671	0.275332	5	1	1	Eelu|00006691-RA
GO:0051017	BP	e	actin filament bundle assembly	1/196	19/11671	0.275332	7	1	1	Eelu|00004318-RA
GO:0008345	BP	e	larval locomotory behavior	1/196	19/11671	0.275332	3	1	1	Eelu|00003057-RA
GO:0051965	BP	e	positive regulation of synapse assembly	1/196	19/11671	0.275332	7	1	1	Eelu|00002682-RA
GO:0001501	BP	e	skeletal system development	1/196	19/11671	0.275332	4	1	1	Eelu|00012154-RA
GO:0050770	BP	e	regulation of axonogenesis	1/196	19/11671	0.275332	9	1	1	Eelu|00001835-RA
GO:0043154	BP	e	negative regulation of cysteine-type endopeptidase activity involved in apoptotic process	1/196	19/11671	0.275332	12	1	1	Eelu|00012154-RA
GO:0150104	BP	e	transport across blood-brain barrier	1/196	19/11671	0.275332	4	1	1	Eelu|00012908-RA
GO:0000381	BP	e	regulation of alternative mRNA splicing, via spliceosome	2/196	62/11671	0.279542	10	2	1	Eelu|00001221-RA, Eelu|00014588-RA
GO:0001701	BP	e	in utero embryonic development	2/196	63/11671	0.285783	7	2	1	Eelu|00003623-RA, Eelu|00009340-RA
GO:0032496	BP	e	response to lipopolysaccharide	1/196	20/11671	0.287522	5	1	1	Eelu|00012154-RA
GO:0007009	BP	e	plasma membrane organization	1/196	20/11671	0.287522	5	1	1	Eelu|00004318-RA
GO:0032367	BP	e	intracellular cholesterol transport	1/196	20/11671	0.287522	8	1	1	Eelu|00010080-RA
GO:0033674	BP	e	positive regulation of kinase activity	1/196	20/11671	0.287522	9	1	1	Eelu|00002682-RA
GO:0015986	BP	e	ATP synthesis coupled proton transport	1/196	20/11671	0.287522	12	1	1	Eelu|00015418-RA
GO:0045467	BP	e	R7 cell development	1/196	20/11671	0.287522	8	1	1	Eelu|00008658-RA
GO:0051301	BP	e	cell division	6/196	230/11671	0.28852	2	6	1	Eelu|00000807-RA, Eelu|00001225-RA, Eelu|00001803-RA, Eelu|00002344-RA, Eelu|00003131-RA, Eelu|00005925-RA
GO:0006338	BP	e	chromatin remodeling	2/196	64/11671	0.292018	5	2	1	Eelu|00008828-RA, Eelu|00010159-RA
GO:0001700	BP	e	embryonic development via the syncytial blastoderm	1/196	21/11671	0.299507	6	1	1	Eelu|00009599-RA
GO:0007051	BP	e	spindle organization	1/196	21/11671	0.299507	7	1	1	Eelu|00001803-RA
GO:0007294	BP	e	germarium-derived oocyte fate determination	1/196	21/11671	0.299507	5	1	1	Eelu|00014588-RA
GO:0032508	BP	e	DNA duplex unwinding	1/196	21/11671	0.299507	8	1	1	Eelu|00003250-RA
GO:0001843	BP	e	neural tube closure	1/196	21/11671	0.299507	5	1	1	Eelu|00009901-RA
GO:0006094	BP	e	gluconeogenesis	1/196	21/11671	0.299507	7	1	1	Eelu|00000410-RA
GO:0070979	BP	e	protein K11-linked ubiquitination	1/196	21/11671	0.299507	11	1	1	Eelu|00002344-RA
GO:0042149	BP	e	cellular response to glucose starvation	1/196	21/11671	0.299507	7	1	1	Eelu|00010602-RA
GO:1901796	BP	e	regulation of signal transduction by p53 class mediator	1/196	21/11671	0.299507	7	1	1	Eelu|00008696-RA
GO:0009060	BP	e	aerobic respiration	1/196	21/11671	0.299507	6	1	1	Eelu|00003297-RA
GO:0015718	BP	e	monocarboxylic acid transport	1/196	21/11671	0.299507	8	1	1	Eelu|00008728-RA
GO:0022416	BP	e	chaeta development	1/196	21/11671	0.299507	5	1	1	Eelu|00001155-RA
GO:0007219	BP	e	Notch signaling pathway	2/196	66/11671	0.304465	6	2	1	Eelu|00001506-RA, Eelu|00009004-RA
GO:0007631	BP	e	feeding behavior	1/196	22/11671	0.311293	2	1	1	Eelu|00002682-RA
GO:0045793	BP	e	positive regulation of cell size	1/196	22/11671	0.311293	6	1	1	Eelu|00009340-RA
GO:0045773	BP	e	positive regulation of axon extension	1/196	22/11671	0.311293	11	1	1	Eelu|00010358-RA
GO:0045451	BP	e	pole plasm oskar mRNA localization	1/196	22/11671	0.311293	8	1	1	Eelu|00014588-RA
GO:0006334	BP	e	nucleosome assembly	1/196	22/11671	0.311293	8	1	1	Eelu|00008828-RA
GO:0042542	BP	e	response to hydrogen peroxide	1/196	22/11671	0.311293	5	1	1	Eelu|00003469-RA
GO:0007094	BP	e	mitotic spindle assembly checkpoint	1/196	22/11671	0.311293	12	1	1	Eelu|00010159-RA
GO:0043066	BP	e	negative regulation of apoptotic process	4/196	145/11671	0.311334	7	4	1	Eelu|00001327-RA, Eelu|00002505-RA, Eelu|00004821-RA, Eelu|00012154-RA
GO:0050821	BP	e	protein stabilization	2/196	68/11671	0.316874	4	2	1	Eelu|00001498-RA, Eelu|00012816-RA
GO:0035556	BP	e	intracellular signal transduction	4/196	149/11671	0.320164	5	4	1	Eelu|00002546-RA, Eelu|00010602-RA, Eelu|00012154-RA, Eelu|00012868-RA
GO:0007310	BP	e	oocyte dorsal/ventral axis specification	1/196	23/11671	0.32288	5	1	1	Eelu|00014588-RA
GO:0006342	BP	e	chromatin silencing	1/196	23/11671	0.32288	11	1	1	Eelu|00008828-RA
GO:0032956	BP	e	regulation of actin cytoskeleton organization	1/196	23/11671	0.32288	7	1	1	Eelu|00004318-RA
GO:0035212	BP	e	cell competition in a multicellular organism	1/196	23/11671	0.32288	4	1	1	Eelu|00008102-RA
GO:0006351	BP	e	transcription, DNA-templated	1/196	23/11671	0.32288	9	1	1	Eelu|00001111-RA
GO:0030514	BP	e	negative regulation of BMP signaling pathway	1/196	23/11671	0.32288	12	1	1	Eelu|00003386-RA
GO:0019915	BP	e	lipid storage	1/196	23/11671	0.32288	4	1	1	Eelu|00000410-RA
GO:0072583	BP	e	clathrin-dependent endocytosis	1/196	23/11671	0.32288	7	1	1	Eelu|00006792-RA
GO:0006661	BP	e	phosphatidylinositol biosynthetic process	1/196	24/11671	0.334274	8	1	1	Eelu|00005294-RA
GO:0043967	BP	e	histone H4 acetylation	1/196	24/11671	0.334274	12	1	1	Eelu|00001623-RA
GO:0008543	BP	e	fibroblast growth factor receptor signaling pathway	1/196	24/11671	0.334274	8	1	1	Eelu|00006620-RA
GO:0048010	BP	e	vascular endothelial growth factor receptor signaling pathway	1/196	24/11671	0.334274	8	1	1	Eelu|00006620-RA
GO:0008406	BP	e	gonad development	1/196	25/11671	0.345477	4	1	1	Eelu|00006620-RA
GO:0009395	BP	e	phospholipid catabolic process	1/196	25/11671	0.345477	6	1	1	Eelu|00003623-RA
GO:0000070	BP	e	mitotic sister chromatid segregation	1/196	25/11671	0.345477	7	1	1	Eelu|00006691-RA
GO:0007265	BP	e	Ras protein signal transduction	1/196	25/11671	0.345477	7	1	1	Eelu|00007330-RA
GO:0002225	BP	e	positive regulation of antimicrobial peptide production	1/196	25/11671	0.345477	8	1	1	Eelu|00008102-RA
GO:0032922	BP	e	circadian regulation of gene expression	1/196	26/11671	0.356493	6	1	1	Eelu|00000410-RA
GO:0051491	BP	e	positive regulation of filopodium assembly	1/196	26/11671	0.356493	9	1	1	Eelu|00004128-RA
GO:0044267	BP	e	cellular protein metabolic process	1/196	26/11671	0.356493	5	1	1	Eelu|00003049-RA
GO:0090307	BP	e	mitotic spindle assembly	1/196	26/11671	0.356493	9	1	1	Eelu|00001803-RA
GO:0061024	BP	e	membrane organization	1/196	26/11671	0.356493	4	1	1	Eelu|00005294-RA
GO:0007030	BP	e	Golgi organization	2/196	75/11671	0.359838	5	2	1	Eelu|00002546-RA, Eelu|00005518-RA
GO:0000209	BP	e	protein polyubiquitination	2/196	75/11671	0.359838	10	2	1	Eelu|00009180-RA, Eelu|00009678-RA
GO:0031145	BP	e	anaphase-promoting complex-dependent catabolic process	1/196	27/11671	0.367324	10	1	1	Eelu|00002344-RA
GO:0042073	BP	e	intraciliary transport	1/196	27/11671	0.367324	10	1	1	Eelu|00002146-RA
GO:0000086	BP	e	G2/M transition of mitotic cell cycle	1/196	27/11671	0.367324	5	1	1	Eelu|00001225-RA
GO:1990573	BP	e	potassium ion import across plasma membrane	1/196	27/11671	0.367324	9	1	1	Eelu|00004341-RA
GO:0048489	BP	e	synaptic vesicle transport	1/196	27/11671	0.367324	6	1	1	Eelu|00005294-RA
GO:0051225	BP	e	spindle assembly	1/196	27/11671	0.367324	8	1	1	Eelu|00010159-RA
GO:0007049	BP	e	cell cycle	4/196	169/11671	0.371903	2	4	1	Eelu|00001760-RA, Eelu|00004212-RA, Eelu|00005925-RA, Eelu|00012154-RA
GO:0006366	BP	e	transcription by RNA polymerase II	2/196	78/11671	0.37796	10	2	1	Eelu|00000316-RA, Eelu|00008696-RA
GO:0007474	BP	e	imaginal disc-derived wing vein specification	1/196	28/11671	0.377974	4	1	1	Eelu|00003386-RA
GO:0007098	BP	e	centrosome cycle	1/196	28/11671	0.377974	5	1	1	Eelu|00000222-RA
GO:0051289	BP	e	protein homotetramerization	1/196	28/11671	0.377974	8	1	1	Eelu|00004341-RA
GO:0042059	BP	e	negative regulation of epidermal growth factor receptor signaling pathway	1/196	28/11671	0.377974	8	1	1	Eelu|00002546-RA
GO:0008584	BP	e	male gonad development	1/196	28/11671	0.377974	5	1	1	Eelu|00009311-RA
GO:1905515	BP	e	non-motile cilium assembly	1/196	28/11671	0.377974	8	1	1	Eelu|00009901-RA
GO:0048856	BP	e	anatomical structure development	1/196	29/11671	0.388445	2	1	1	Eelu|00005524-RA
GO:0007076	BP	e	mitotic chromosome condensation	1/196	29/11671	0.388445	9	1	1	Eelu|00003131-RA
GO:0030308	BP	e	negative regulation of cell growth	1/196	29/11671	0.388445	6	1	1	Eelu|00008102-RA
GO:0006909	BP	e	phagocytosis	1/196	29/11671	0.388445	5	1	1	Eelu|00002470-RA
GO:0006325	BP	e	chromatin organization	2/196	80/11671	0.389923	4	2	1	Eelu|00007761-RA, Eelu|00010159-RA
GO:0016311	BP	e	dephosphorylation	1/196	30/11671	0.398741	5	1	1	Eelu|00004128-RA
GO:0040011	BP	e	locomotion	1/196	30/11671	0.398741	1	1	1	Eelu|00003057-RA
GO:0071456	BP	e	cellular response to hypoxia	1/196	30/11671	0.398741	6	1	1	Eelu|00004821-RA
GO:0045892	BP	e	negative regulation of transcription, DNA-templated	5/196	211/11671	0.408033	10	5	1	Eelu|00000328-RA, Eelu|00000410-RA, Eelu|00006620-RA, Eelu|00009004-RA, Eelu|00015121-RA
GO:0001889	BP	e	liver development	1/196	31/11671	0.408864	5	1	1	Eelu|00007126-RA
GO:0002181	BP	e	cytoplasmic translation	1/196	31/11671	0.408864	8	1	1	Eelu|00010234-RA
GO:0007584	BP	e	response to nutrient	1/196	31/11671	0.408864	5	1	1	Eelu|00009311-RA
GO:0050852	BP	e	T cell receptor signaling pathway	1/196	31/11671	0.408864	10	1	1	Eelu|00003623-RA
GO:0045727	BP	e	positive regulation of translation	1/196	31/11671	0.408864	8	1	1	Eelu|00015079-RA
GO:0006096	BP	e	glycolytic process	1/196	32/11671	0.418818	12	1	1	Eelu|00009220-RA
GO:0010976	BP	e	positive regulation of neuron projection development	1/196	32/11671	0.418818	9	1	1	Eelu|00002682-RA
GO:0060548	BP	e	negative regulation of cell death	1/196	33/11671	0.428605	5	1	1	Eelu|00013681-RA
GO:0007169	BP	e	transmembrane receptor protein tyrosine kinase signaling pathway	1/196	33/11671	0.428605	7	1	1	Eelu|00002682-RA
GO:0032465	BP	e	regulation of cytokinesis	1/196	33/11671	0.428605	6	1	1	Eelu|00000222-RA
GO:0070374	BP	e	positive regulation of ERK1 and ERK2 cascade	1/196	33/11671	0.428605	11	1	1	Eelu|00003539-RA
GO:0007059	BP	e	chromosome segregation	1/196	33/11671	0.428605	2	1	1	Eelu|00001803-RA
GO:0055114	BP	e	oxidation-reduction process	3/196	111/11671	0.437315	2	3	1	Eelu|00010188-RA, Eelu|00010220-RA, Eelu|00013648-RA
GO:0007349	BP	e	cellularization	1/196	34/11671	0.438228	3	1	1	Eelu|00006618-RA
GO:0051260	BP	e	protein homooligomerization	1/196	34/11671	0.438228	7	1	1	Eelu|00015066-RA
GO:0006890	BP	e	retrograde vesicle-mediated transport, Golgi to endoplasmic reticulum	1/196	34/11671	0.438228	6	1	1	Eelu|00004212-RA
GO:0009611	BP	e	response to wounding	1/196	34/11671	0.438228	3	1	1	Eelu|00008102-RA
GO:0034599	BP	e	cellular response to oxidative stress	1/196	34/11671	0.438228	5	1	1	Eelu|00012868-RA
GO:0006289	BP	e	nucleotide-excision repair	1/196	35/11671	0.44769	8	1	1	Eelu|00009311-RA
GO:0019722	BP	e	calcium-mediated signaling	1/196	35/11671	0.44769	7	1	1	Eelu|00003623-RA
GO:0032981	BP	e	mitochondrial respiratory chain complex I assembly	1/196	35/11671	0.44769	8	1	1	Eelu|00000588-RA
GO:1990830	BP	e	cellular response to leukemia inhibitory factor	1/196	35/11671	0.44769	6	1	1	Eelu|00005966-RA
GO:0065003	BP	e	protein-containing complex assembly	1/196	35/11671	0.44769	5	1	1	Eelu|00005966-RA
GO:0001764	BP	e	neuron migration	1/196	35/11671	0.44769	5	1	1	Eelu|00002682-RA
GO:0042127	BP	e	regulation of cell population proliferation	1/196	35/11671	0.44769	4	1	1	Eelu|00007330-RA
GO:0046854	BP	e	phosphatidylinositol phosphorylation	1/196	35/11671	0.44769	8	1	1	Eelu|00009143-RA
GO:0040003	BP	e	chitin-based cuticle development	1/196	35/11671	0.44769	4	1	1	Eelu|00006018-RA
GO:0007165	BP	e	signal transduction	6/196	260/11671	0.455823	4	6	1	Eelu|00002546-RA, Eelu|00003469-RA, Eelu|00003748-RA, Eelu|00003763-RA, Eelu|00005524-RA, Eelu|00012154-RA
GO:0042752	BP	e	regulation of circadian rhythm	1/196	36/11671	0.456993	3	1	1	Eelu|00000410-RA
GO:0090090	BP	e	negative regulation of canonical Wnt signaling pathway	1/196	36/11671	0.456993	8	1	1	Eelu|00006620-RA
GO:0006397	BP	e	mRNA processing	3/196	121/11671	0.459537	8	3	1	Eelu|00007126-RA, Eelu|00012351-RA, Eelu|00013681-RA
GO:0006378	BP	e	mRNA polyadenylation	1/196	37/11671	0.466141	10	1	1	Eelu|00012351-RA
GO:0000902	BP	e	cell morphogenesis	1/196	37/11671	0.466141	3	1	1	Eelu|00001835-RA
GO:0030334	BP	e	regulation of cell migration	1/196	37/11671	0.466141	6	1	1	Eelu|00009340-RA
GO:0006813	BP	e	potassium ion transport	1/196	37/11671	0.466141	7	1	1	Eelu|00004341-RA
GO:0006406	BP	e	mRNA export from nucleus	1/196	38/11671	0.475135	9	1	1	Eelu|00010159-RA
GO:0009952	BP	e	anterior/posterior pattern specification	1/196	38/11671	0.475135	4	1	1	Eelu|00001506-RA
GO:0050830	BP	e	defense response to Gram-positive bacterium	1/196	38/11671	0.475135	7	1	1	Eelu|00008102-RA
GO:0016199	BP	e	axon midline choice point recognition	1/196	39/11671	0.483978	5	1	1	Eelu|00009733-RA
GO:0051726	BP	e	regulation of cell cycle	1/196	39/11671	0.483978	4	1	1	Eelu|00007330-RA
GO:0043001	BP	e	Golgi to plasma membrane protein transport	1/196	39/11671	0.483978	8	1	1	Eelu|00003049-RA
GO:0007526	BP	e	larval somatic muscle development	1/196	39/11671	0.483978	5	1	1	Eelu|00008102-RA
GO:0031175	BP	e	neuron projection development	1/196	41/11671	0.501222	6	1	1	Eelu|00004469-RA
GO:0050804	BP	e	modulation of chemical synaptic transmission	1/196	42/11671	0.509628	6	1	1	Eelu|00003623-RA
GO:0008049	BP	e	male courtship behavior	1/196	42/11671	0.509628	6	1	1	Eelu|00003057-RA
GO:0016319	BP	e	mushroom body development	1/196	42/11671	0.509628	3	1	1	Eelu|00001835-RA
GO:0009950	BP	e	dorsal/ventral axis specification	1/196	43/11671	0.517893	4	1	1	Eelu|00008102-RA
GO:0048812	BP	e	neuron projection morphogenesis	1/196	43/11671	0.517893	8	1	1	Eelu|00010358-RA
GO:0006898	BP	e	receptor-mediated endocytosis	1/196	43/11671	0.517893	6	1	1	Eelu|00010358-RA
GO:0007224	BP	e	smoothened signaling pathway	1/196	44/11671	0.526019	6	1	1	Eelu|00009901-RA
GO:0007052	BP	e	mitotic spindle organization	1/196	45/11671	0.534009	8	1	1	Eelu|00001803-RA
GO:0006812	BP	e	cation transport	1/196	45/11671	0.534009	5	1	1	Eelu|00002714-RA
GO:0007281	BP	e	germ cell development	1/196	45/11671	0.534009	4	1	1	Eelu|00009311-RA
GO:0001666	BP	e	response to hypoxia	1/196	45/11671	0.534009	5	1	1	Eelu|00002470-RA
GO:0006006	BP	e	glucose metabolic process	1/196	46/11671	0.541865	6	1	1	Eelu|00007971-RA
GO:0030317	BP	e	flagellated sperm motility	1/196	46/11671	0.541865	6	1	1	Eelu|00003562-RA
GO:0016567	BP	e	protein ubiquitination	4/196	180/11671	0.54889	9	4	1	Eelu|00002344-RA, Eelu|00004381-RA, Eelu|00009678-RA, Eelu|00015081-RA
GO:0043312	BP	e	neutrophil degranulation	1/196	47/11671	0.54959	9	1	1	Eelu|00010358-RA
GO:0048488	BP	e	synaptic vesicle endocytosis	1/196	47/11671	0.54959	7	1	1	Eelu|00005294-RA
GO:0048149	BP	e	behavioral response to ethanol	1/196	47/11671	0.54959	3	1	1	Eelu|00003057-RA
GO:0043087	BP	e	regulation of GTPase activity	1/196	48/11671	0.557184	5	1	1	Eelu|00002682-RA
GO:0045880	BP	e	positive regulation of smoothened signaling pathway	1/196	49/11671	0.564651	7	1	1	Eelu|00000648-RA
GO:0008360	BP	e	regulation of cell shape	1/196	49/11671	0.564651	6	1	1	Eelu|00004318-RA
GO:0050808	BP	e	synapse organization	1/196	49/11671	0.564651	5	1	1	Eelu|00012908-RA
GO:0008063	BP	e	Toll signaling pathway	1/196	49/11671	0.564651	6	1	1	Eelu|00008102-RA
GO:0042981	BP	e	regulation of apoptotic process	1/196	50/11671	0.571993	6	1	1	Eelu|00002163-RA
GO:0006816	BP	e	calcium ion transport	1/196	51/11671	0.579212	8	1	1	Eelu|00003623-RA
GO:0006511	BP	e	ubiquitin-dependent protein catabolic process	4/196	200/11671	0.580835	8	4	1	Eelu|00000718-RA, Eelu|00009585-RA, Eelu|00009678-RA, Eelu|00013166-RA
GO:0008283	BP	e	cell population proliferation	1/196	53/11671	0.593288	2	1	1	Eelu|00009311-RA
GO:0043547	BP	e	positive regulation of GTPase activity	1/196	54/11671	0.60015	6	1	1	Eelu|00002546-RA
GO:0008045	BP	e	motor neuron axon guidance	1/196	56/11671	0.613529	5	1	1	Eelu|00002505-RA
GO:0006887	BP	e	exocytosis	1/196	57/11671	0.62005	6	1	1	Eelu|00005518-RA
GO:0007391	BP	e	dorsal closure	1/196	57/11671	0.62005	6	1	1	Eelu|00006620-RA
GO:0034765	BP	e	regulation of ion transmembrane transport	1/196	57/11671	0.62005	6	1	1	Eelu|00004341-RA
GO:0007298	BP	e	border follicle cell migration	1/196	58/11671	0.626463	8	1	1	Eelu|00006620-RA
GO:0007623	BP	e	circadian rhythm	2/196	83/11671	0.651641	2	2	1	Eelu|00000410-RA, Eelu|00002682-RA
GO:0000226	BP	e	microtubule cytoskeleton organization	2/196	86/11671	0.656969	6	2	1	Eelu|00009126-RA, Eelu|00014588-RA
GO:0030036	BP	e	actin cytoskeleton organization	2/196	87/11671	0.658821	6	2	1	Eelu|00001835-RA, Eelu|00009340-RA
GO:0008285	BP	e	negative regulation of cell population proliferation	2/196	89/11671	0.66263	5	2	1	Eelu|00004184-RA, Eelu|00005524-RA
GO:0008340	BP	e	determination of adult lifespan	2/196	94/11671	0.672684	2	2	1	Eelu|00003469-RA, Eelu|00006620-RA
GO:0006897	BP	e	endocytosis	2/196	96/11671	0.676887	5	2	1	Eelu|00006620-RA, Eelu|00012816-RA
GO:0060271	BP	e	cilium assembly	2/196	116/11671	0.722128	7	2	1	Eelu|00002146-RA, Eelu|00009901-RA
GO:0007399	BP	e	nervous system development	3/196	149/11671	0.740928	4	3	1	Eelu|00002546-RA, Eelu|00002682-RA, Eelu|00004408-RA
GO:0030154	BP	e	cell differentiation	4/196	211/11671	0.782709	3	4	1	Eelu|00004408-RA, Eelu|00005524-RA, Eelu|00006620-RA, Eelu|00012351-RA
GO:0007005	BP	e	mitochondrion organization	1/196	59/11671	1	5	1	1	Eelu|00007126-RA
GO:0007411	BP	p	axon guidance	0/196	182/11671	0.0786543	4	0	1
GO:0007275	BP	p	multicellular organism development	2/196	329/11671	0.184965	3	2	1	Eelu|00002682-RA, Eelu|00007126-RA
GO:0048813	BP	p	dendrite morphogenesis	0/196	113/11671	0.268517	9	0	1
GO:0006915	BP	p	apoptotic process	1/196	177/11671	0.375824	4	1	1	Eelu|00009661-RA
GO:0016055	BP	p	Wnt signaling pathway	0/196	95/11671	0.412896	7	0	1
GO:0006633	BP	p	fatty acid biosynthetic process	0/196	96/11671	0.413919	8	0	1
GO:0007605	BP	p	sensory perception of sound	0/196	98/11671	0.416189	6	0	1
GO:0007156	BP	p	homophilic cell adhesion via plasma membrane adhesion molecules	0/196	99/11671	0.417433	5	0	1
GO:0045087	BP	p	innate immune response	1/196	155/11671	0.525441	6	1	1	Eelu|00008102-RA
GO:0007268	BP	p	chemical synaptic transmission	1/196	158/11671	0.526996	7	1	1	Eelu|00012908-RA
GO:0016042	BP	p	lipid catabolic process	1/196	162/11671	0.529659	4	1	1	Eelu|00000328-RA
GO:0006811	BP	p	ion transport	0/196	61/11671	0.628238	4	0	1
GO:0007476	BP	p	imaginal disc-derived wing morphogenesis	0/196	62/11671	0.62849	5	0	1
GO:0042391	BP	p	regulation of membrane potential	0/196	63/11671	0.628839	3	0	1
GO:0030198	BP	p	extracellular matrix organization	0/196	63/11671	0.628839	5	0	1
GO:0007218	BP	p	neuropeptide signaling pathway	0/196	63/11671	0.628839	6	0	1
GO:0015771	BP	p	trehalose transport	0/196	64/11671	0.629282	8	0	1
GO:0050829	BP	p	defense response to Gram-negative bacterium	0/196	64/11671	0.629282	7	0	1
GO:0006869	BP	p	lipid transport	0/196	64/11671	0.629282	5	0	1
GO:0007586	BP	p	digestion	0/196	67/11671	0.631139	2	0	1
GO:0045214	BP	p	sarcomere organization	0/196	69/11671	0.632789	8	0	1
GO:0007608	BP	p	sensory perception of smell	0/196	69/11671	0.632789	6	0	1
GO:0007015	BP	p	actin filament organization	0/196	69/11671	0.632789	5	0	1
GO:0055085	BP	p	transmembrane transport	0/196	70/11671	0.633728	4	0	1
GO:0008344	BP	p	adult locomotory behavior	0/196	72/11671	0.635823	3	0	1
GO:0006260	BP	p	DNA replication	0/196	72/11671	0.635823	6	0	1
GO:0042594	BP	p	response to starvation	0/196	75/11671	0.639463	5	0	1
GO:0006814	BP	p	sodium ion transport	0/196	77/11671	0.642194	7	0	1
GO:0098609	BP	p	cell-cell adhesion	0/196	82/11671	0.649948	3	0	1
GO:0007186	BP	p	G protein-coupled receptor signaling pathway	1/196	119/11671	0.725627	5	1	1	Eelu|00002546-RA
GO:0016192	BP	p	vesicle-mediated transport	1/196	125/11671	0.726409	4	1	1	Eelu|00003514-RA
GO:0006357	BP	p	regulation of transcription by RNA polymerase II	8/196	544/11671	0.864131	10	8	1	Eelu|00000328-RA, Eelu|00001506-RA, Eelu|00002505-RA, Eelu|00003818-RA, Eelu|00005524-RA, Eelu|00006620-RA, Eelu|00007330-RA, Eelu|00011641-RA
GO:0060287	BP	p	epithelial cilium movement involved in determination of left/right asymmetry	0/196	3/11671	1	6	0	1
GO:0099547	BP	p	regulation of translation at synapse, modulating synaptic transmission	0/196	1/11671	1	9	0	1
GO:1901879	BP	p	regulation of protein depolymerization	0/196	1/11671	1	6	0	1
GO:0072577	BP	p	endothelial cell apoptotic process	0/196	3/11671	1	6	0	1
GO:0045540	BP	p	regulation of cholesterol biosynthetic process	0/196	4/11671	1	9	0	1
GO:0045953	BP	p	negative regulation of natural killer cell mediated cytotoxicity	0/196	1/11671	1	9	0	1
GO:0060327	BP	p	cytoplasmic actin-based contraction involved in cell motility	0/196	2/11671	1	5	0	1
GO:0030890	BP	p	positive regulation of B cell proliferation	0/196	6/11671	1	9	0	1
GO:0061196	BP	p	fungiform papilla development	0/196	1/11671	1	3	0	1
GO:0006285	BP	p	base-excision repair, AP site formation	0/196	3/11671	1	7	0	1
GO:1903646	BP	p	positive regulation of chaperone-mediated protein folding	0/196	1/11671	1	6	0	1
GO:0021756	BP	p	striatum development	0/196	2/11671	1	3	0	1
GO:0048638	BP	p	regulation of developmental growth	0/196	2/11671	1	4	0	1
GO:0061061	BP	p	muscle structure development	0/196	12/11671	1	3	0	1
GO:0048146	BP	p	positive regulation of fibroblast proliferation	0/196	11/11671	1	6	0	1
GO:0006021	BP	p	inositol biosynthetic process	0/196	3/11671	1	7	0	1
GO:0035641	BP	p	locomotory exploration behavior	0/196	4/11671	1	3	0	1
GO:0002636	BP	p	positive regulation of germinal center formation	0/196	3/11671	1	8	0	1
GO:0060088	BP	p	auditory receptor cell stereocilium organization	0/196	12/11671	1	8	0	1
GO:0032717	BP	p	negative regulation of interleukin-8 production	0/196	2/11671	1	6	0	1
GO:0006081	BP	p	cellular aldehyde metabolic process	0/196	1/11671	1	3	0	1
GO:0014066	BP	p	regulation of phosphatidylinositol 3-kinase signaling	0/196	8/11671	1	7	0	1
GO:0035225	BP	p	determination of genital disc primordium	0/196	7/11671	1	5	0	1
GO:0071312	BP	p	cellular response to alkaloid	0/196	3/11671	1	6	0	1
GO:0008152	BP	p	metabolic process	0/196	9/11671	1	1	0	1
GO:0021882	BP	p	regulation of transcription from RNA polymerase II promoter involved in forebrain neuron fate commitment	0/196	1/11671	1	12	0	1
GO:0046204	BP	p	nor-spermidine metabolic process	0/196	3/11671	1	8	0	1
GO:0051561	BP	p	positive regulation of mitochondrial calcium ion concentration	0/196	4/11671	1	11	0	1
GO:1901562	BP	p	response to paraquat	0/196	2/11671	1	5	0	1
GO:0033277	BP	p	abortive mitotic cell cycle	0/196	2/11671	1	4	0	1
GO:0006388	BP	p	tRNA splicing, via endonucleolytic cleavage and ligation	0/196	9/11671	1	10	0	1
GO:0032024	BP	p	positive regulation of insulin secretion	0/196	18/11671	1	10	0	1
GO:0070327	BP	p	thyroid hormone transport	0/196	1/11671	1	5	0	1
GO:0006855	BP	p	drug transmembrane transport	0/196	7/11671	1	5	0	1
GO:1904948	BP	p	midbrain dopaminergic neuron differentiation	0/196	1/11671	1	6	0	1
GO:1904777	BP	p	negative regulation of protein localization to cell cortex	0/196	1/11671	1	8	0	1
GO:0045313	BP	p	rhabdomere membrane biogenesis	0/196	2/11671	1	5	0	1
GO:0007601	BP	p	visual perception	1/196	109/11671	1	6	1	1	Eelu|00005524-RA
GO:0070507	BP	p	regulation of microtubule cytoskeleton organization	0/196	15/11671	1	7	0	1
GO:0006431	BP	p	methionyl-tRNA aminoacylation	0/196	2/11671	1	11	0	1
GO:0016240	BP	p	autophagosome membrane docking	0/196	2/11671	1	5	0	1
GO:0071926	BP	p	endocannabinoid signaling pathway	0/196	3/11671	1	7	0	1
GO:0009247	BP	p	glycolipid biosynthetic process	0/196	6/11671	1	7	0	1
GO:0035469	BP	p	determination of pancreatic left/right asymmetry	0/196	2/11671	1	6	0	1
GO:0015882	BP	p	L-ascorbic acid transmembrane transport	0/196	1/11671	1	9	0	1
GO:0090461	BP	p	glutamate homeostasis	0/196	3/11671	1	8	0	1
GO:0003151	BP	p	outflow tract morphogenesis	0/196	6/11671	1	3	0	1
GO:1902570	BP	p	protein localization to nucleolus	0/196	3/11671	1	7	0	1
GO:0007340	BP	p	acrosome reaction	0/196	1/11671	1	2	0	1
GO:0071072	BP	p	negative regulation of phospholipid biosynthetic process	0/196	4/11671	1	9	0	1
GO:0046469	BP	p	platelet activating factor metabolic process	0/196	1/11671	1	7	0	1
GO:0032536	BP	p	regulation of cell projection size	0/196	10/11671	1	5	0	1
GO:0016200	BP	p	synaptic target attraction	0/196	9/11671	1	5	0	1
GO:0048665	BP	p	neuron fate specification	0/196	4/11671	1	4	0	1
GO:0090162	BP	p	establishment of epithelial cell polarity	0/196	4/11671	1	4	0	1
GO:0003416	BP	p	endochondral bone growth	0/196	4/11671	1	5	0	1
GO:0030203	BP	p	glycosaminoglycan metabolic process	0/196	6/11671	1	5	0	1
GO:0006415	BP	p	translational termination	0/196	3/11671	1	7	0	1
GO:0061625	BP	p	glycolytic process through fructose-1-phosphate	0/196	1/11671	1	13	0	1
GO:0048384	BP	p	retinoic acid receptor signaling pathway	0/196	2/11671	1	6	0	1
GO:0048899	BP	p	anterior lateral line development	0/196	2/11671	1	5	0	1
GO:0007193	BP	p	adenylate cyclase-inhibiting G protein-coupled receptor signaling pathway	0/196	12/11671	1	8	0	1
GO:1990869	BP	p	cellular response to chemokine	0/196	5/11671	1	6	0	1
GO:0032680	BP	p	regulation of tumor necrosis factor production	0/196	1/11671	1	6	0	1
GO:0015790	BP	p	UDP-xylose transmembrane transport	0/196	2/11671	1	8	0	1
GO:0030325	BP	p	adrenal gland development	0/196	7/11671	1	5	0	1
GO:0048172	BP	p	regulation of short-term neuronal synaptic plasticity	0/196	17/11671	1	9	0	1
GO:0031288	BP	p	sorocarp morphogenesis	0/196	4/11671	1	3	0	1
GO:1901046	BP	p	positive regulation of oviposition	0/196	3/11671	1	5	0	1
GO:0045321	BP	p	leukocyte activation	0/196	4/11671	1	3	0	1
GO:0070588	BP	p	calcium ion transmembrane transport	0/196	35/11671	1	9	0	1
GO:0001675	BP	p	acrosome assembly	0/196	7/11671	1	7	0	1
GO:0006660	BP	p	phosphatidylserine catabolic process	0/196	4/11671	1	8	0	1
GO:0050851	BP	p	antigen receptor-mediated signaling pathway	0/196	2/11671	1	9	0	1
GO:0061328	BP	p	posterior Malpighian tubule development	0/196	3/11671	1	7	0	1
GO:0042423	BP	p	catecholamine biosynthetic process	0/196	2/11671	1	7	0	1
GO:0003144	BP	p	embryonic heart tube formation	0/196	2/11671	1	6	0	1
GO:0006919	BP	p	activation of cysteine-type endopeptidase activity involved in apoptotic process	0/196	17/11671	1	13	0	1
GO:0042840	BP	p	D-glucuronate catabolic process	0/196	1/11671	1	10	0	1
GO:2000766	BP	p	negative regulation of cytoplasmic translation	0/196	4/11671	1	9	0	1
GO:0046685	BP	p	response to arsenic-containing substance	0/196	1/11671	1	3	0	1
GO:0051351	BP	p	positive regulation of ligase activity	0/196	2/11671	1	5	0	1
GO:0035303	BP	p	regulation of dephosphorylation	0/196	3/11671	1	7	0	1
GO:0009731	BP	p	detection of sucrose stimulus	0/196	4/11671	1	7	0	1
GO:0031581	BP	p	hemidesmosome assembly	0/196	2/11671	1	7	0	1
GO:0033108	BP	p	mitochondrial respiratory chain complex assembly	0/196	5/11671	1	7	0	1
GO:0051489	BP	p	regulation of filopodium assembly	0/196	13/11671	1	8	0	1
GO:0030282	BP	p	bone mineralization	0/196	9/11671	1	5	0	1
GO:0106230	BP	p	protein depropionylation	0/196	1/11671	1	8	0	1
GO:0032509	BP	p	endosome transport via multivesicular body sorting pathway	0/196	10/11671	1	6	0	1
GO:1903463	BP	p	regulation of mitotic cell cycle DNA replication	0/196	1/11671	1	10	0	1
GO:0032495	BP	p	response to muramyl dipeptide	0/196	1/11671	1	6	0	1
GO:0007020	BP	p	microtubule nucleation	0/196	9/11671	1	7	0	1
GO:0061035	BP	p	regulation of cartilage development	0/196	2/11671	1	5	0	1
GO:0002091	BP	p	negative regulation of receptor internalization	0/196	5/11671	1	9	0	1
GO:0007276	BP	p	gamete generation	0/196	5/11671	1	3	0	1
GO:1902950	BP	p	regulation of dendritic spine maintenance	0/196	1/11671	1	7	0	1
GO:2001014	BP	p	regulation of skeletal muscle cell differentiation	0/196	3/11671	1	8	0	1
GO:0043627	BP	p	response to estrogen	0/196	12/11671	1	2	0	1
GO:0038095	BP	p	Fc-epsilon receptor signaling pathway	0/196	8/11671	1	8	0	1
GO:0042182	BP	p	ketone catabolic process	0/196	1/11671	1	4	0	1
GO:0015938	BP	p	coenzyme A catabolic process	0/196	1/11671	1	11	0	1
GO:0048058	BP	p	compound eye corneal lens development	0/196	1/11671	1	3	0	1
GO:0045163	BP	p	clustering of voltage-gated potassium channels	0/196	1/11671	1	6	0	1
GO:0030540	BP	p	female genitalia development	0/196	4/11671	1	5	0	1
GO:0009101	BP	p	glycoprotein biosynthetic process	0/196	3/11671	1	6	0	1
GO:0060528	BP	p	secretory columnal luminar epithelial cell differentiation involved in prostate glandular acinus development	0/196	1/11671	1	7	0	1
GO:0033567	BP	p	DNA replication, Okazaki fragment processing	0/196	2/11671	1	7	0	1
GO:1901223	BP	p	negative regulation of NIK/NF-kappaB signaling	0/196	7/11671	1	8	0	1
GO:0090328	BP	p	regulation of olfactory learning	0/196	6/11671	1	6	0	1
GO:1904811	BP	p	positive regulation of dense core granule transport	0/196	1/11671	1	8	0	1
GO:0014004	BP	p	microglia differentiation	0/196	2/11671	1	7	0	1
GO:0033500	BP	p	carbohydrate homeostasis	0/196	2/11671	1	5	0	1
GO:0042573	BP	p	retinoic acid metabolic process	0/196	4/11671	1	9	0	1
GO:0035172	BP	p	hemocyte proliferation	0/196	2/11671	1	3	0	1
GO:0019265	BP	p	glycine biosynthetic process, by transamination of glyoxylate	0/196	2/11671	1	11	0	1
GO:0045585	BP	p	positive regulation of cytotoxic T cell differentiation	0/196	1/11671	1	10	0	1
GO:0000083	BP	p	regulation of transcription involved in G1/S transition of mitotic cell cycle	0/196	5/11671	1	10	0	1
GO:1905098	BP	p	negative regulation of guanyl-nucleotide exchange factor activity	0/196	1/11671	1	6	0	1
GO:0048863	BP	p	stem cell differentiation	0/196	12/11671	1	4	0	1
GO:0018022	BP	p	peptidyl-lysine methylation	0/196	5/11671	1	9	0	1
GO:0014067	BP	p	negative regulation of phosphatidylinositol 3-kinase signaling	0/196	6/11671	1	8	0	1
GO:0006678	BP	p	glucosylceramide metabolic process	0/196	2/11671	1	9	0	1
GO:1901475	BP	p	pyruvate transmembrane transport	0/196	1/11671	1	10	0	1
GO:0060340	BP	p	positive regulation of type I interferon-mediated signaling pathway	0/196	2/11671	1	8	0	1
GO:0031247	BP	p	actin rod assembly	0/196	1/11671	1	8	0	1
GO:0006551	BP	p	leucine metabolic process	0/196	1/11671	1	8	0	1
GO:0046692	BP	p	sperm competition	0/196	1/11671	1	3	0	1
GO:0043490	BP	p	malate-aspartate shuttle	0/196	2/11671	1	6	0	1
GO:0051054	BP	p	positive regulation of DNA metabolic process	0/196	2/11671	1	7	0	1
GO:2000785	BP	p	regulation of autophagosome assembly	0/196	6/11671	1	8	0	1
GO:0071157	BP	p	negative regulation of cell cycle arrest	0/196	7/11671	1	7	0	1
GO:0071816	BP	p	tail-anchored membrane protein insertion into ER membrane	0/196	3/11671	1	9	0	1
GO:0071482	BP	p	cellular response to light stimulus	0/196	8/11671	1	6	0	1
GO:0030703	BP	p	eggshell formation	0/196	1/11671	1	3	0	1
GO:0006605	BP	p	protein targeting	0/196	16/11671	1	9	0	1
GO:0098912	BP	p	membrane depolarization during atrial cardiac muscle cell action potential	0/196	1/11671	1	7	0	1
GO:0071404	BP	p	cellular response to low-density lipoprotein particle stimulus	0/196	6/11671	1	6	0	1
GO:2000210	BP	p	positive regulation of anoikis	0/196	2/11671	1	8	0	1
GO:2001214	BP	p	positive regulation of vasculogenesis	0/196	2/11671	1	7	0	1
GO:1905349	BP	p	ciliary transition zone assembly	0/196	1/11671	1	5	0	1
GO:1900182	BP	p	positive regulation of protein localization to nucleus	0/196	11/11671	1	7	0	1
GO:0030212	BP	p	hyaluronan metabolic process	0/196	2/11671	1	7	0	1
GO:0045591	BP	p	positive regulation of regulatory T cell differentiation	0/196	1/11671	1	10	0	1
GO:0021796	BP	p	cerebral cortex regionalization	0/196	1/11671	1	4	0	1
GO:0030041	BP	p	actin filament polymerization	0/196	25/11671	1	8	0	1
GO:0034720	BP	p	histone H3-K4 demethylation	0/196	6/11671	1	11	0	1
GO:0003329	BP	p	pancreatic PP cell fate commitment	0/196	1/11671	1	5	0	1
GO:0002495	BP	p	antigen processing and presentation of peptide antigen via MHC class II	0/196	1/11671	1	4	0	1
GO:1900222	BP	p	negative regulation of amyloid-beta clearance	0/196	2/11671	1	5	0	1
GO:0009263	BP	p	deoxyribonucleotide biosynthetic process	0/196	2/11671	1	9	0	1
GO:0048511	BP	p	rhythmic process	0/196	40/11671	1	1	0	1
GO:0032330	BP	p	regulation of chondrocyte differentiation	0/196	3/11671	1	6	0	1
GO:0014909	BP	p	smooth muscle cell migration	0/196	1/11671	1	6	0	1
GO:0045475	BP	p	locomotor rhythm	0/196	23/11671	1	4	0	1
GO:0050790	BP	p	regulation of catalytic activity	0/196	24/11671	1	3	0	1
GO:0045216	BP	p	cell-cell junction organization	0/196	16/11671	1	5	0	1
GO:0060998	BP	p	regulation of dendritic spine development	0/196	3/11671	1	10	0	1
GO:0071380	BP	p	cellular response to prostaglandin E stimulus	0/196	3/11671	1	8	0	1
GO:1904385	BP	p	cellular response to angiotensin	0/196	2/11671	1	8	0	1
GO:1903936	BP	p	cellular response to sodium arsenite	0/196	1/11671	1	6	0	1
GO:0042126	BP	p	nitrate metabolic process	0/196	3/11671	1	5	0	1
GO:0010893	BP	p	positive regulation of steroid biosynthetic process	0/196	2/11671	1	8	0	1
GO:0034769	BP	p	basement membrane disassembly	0/196	1/11671	1	7	0	1
GO:0050731	BP	p	positive regulation of peptidyl-tyrosine phosphorylation	0/196	16/11671	1	10	0	1
GO:0060996	BP	p	dendritic spine development	0/196	4/11671	1	3	0	1
GO:0014032	BP	p	neural crest cell development	0/196	4/11671	1	5	0	1
GO:0071932	BP	p	replication fork reversal	0/196	3/11671	1	9	0	1
GO:0016032	BP	p	viral process	0/196	57/11671	1	3	0	1
GO:0034088	BP	p	maintenance of mitotic sister chromatid cohesion	0/196	2/11671	1	4	0	1
GO:0006012	BP	p	galactose metabolic process	0/196	7/11671	1	6	0	1
GO:0032148	BP	p	activation of protein kinase B activity	0/196	3/11671	1	12	0	1
GO:0030488	BP	p	tRNA methylation	0/196	17/11671	1	11	0	1
GO:0071560	BP	p	cellular response to transforming growth factor beta stimulus	0/196	5/11671	1	6	0	1
GO:0043974	BP	p	histone H3-K27 acetylation	0/196	1/11671	1	13	0	1
GO:0048312	BP	p	intracellular distribution of mitochondria	0/196	10/11671	1	7	0	1
GO:2000497	BP	p	positive regulation of cell proliferation involved in compound eye morphogenesis	0/196	1/11671	1	7	0	1
GO:0035878	BP	p	nail development	0/196	2/11671	1	3	0	1
GO:2000009	BP	p	negative regulation of protein localization to cell surface	0/196	4/11671	1	7	0	1
GO:0043050	BP	p	pharyngeal pumping	0/196	1/11671	1	4	0	1
GO:0070816	BP	p	phosphorylation of RNA polymerase II C-terminal domain	0/196	6/11671	1	11	0	1
GO:0033168	BP	p	conversion of ds siRNA to ss siRNA involved in RNA interference	0/196	2/11671	1	9	0	1
GO:0036245	BP	p	cellular response to menadione	0/196	2/11671	1	6	0	1
GO:0034447	BP	p	very-low-density lipoprotein particle clearance	0/196	1/11671	1	3	0	1
GO:0003400	BP	p	regulation of COPII vesicle coating	0/196	2/11671	1	8	0	1
GO:0009305	BP	p	protein biotinylation	0/196	1/11671	1	7	0	1
GO:0035017	BP	p	cuticle pattern formation	0/196	13/11671	1	4	0	1
GO:2000320	BP	p	negative regulation of T-helper 17 cell differentiation	0/196	2/11671	1	13	0	1
GO:0035865	BP	p	cellular response to potassium ion	0/196	1/11671	1	6	0	1
GO:0051885	BP	p	positive regulation of timing of anagen	0/196	1/11671	1	8	0	1
GO:0019543	BP	p	propionate catabolic process	0/196	1/11671	1	10	0	1
GO:0002639	BP	p	positive regulation of immunoglobulin production	0/196	3/11671	1	7	0	1
GO:0021767	BP	p	mammillary body development	0/196	1/11671	1	3	0	1
GO:1904161	BP	p	DNA synthesis involved in UV-damage excision repair	0/196	1/11671	1	9	0	1
GO:0003279	BP	p	cardiac septum development	0/196	1/11671	1	3	0	1
GO:0006571	BP	p	tyrosine biosynthetic process	0/196	1/11671	1	10	0	1
GO:0000105	BP	p	histidine biosynthetic process	0/196	1/11671	1	9	0	1
GO:0050892	BP	p	intestinal absorption	0/196	10/11671	1	4	0	1
GO:0072002	BP	p	Malpighian tubule development	0/196	5/11671	1	6	0	1
GO:0071569	BP	p	protein ufmylation	0/196	1/11671	1	9	0	1
GO:0031154	BP	p	culmination involved in sorocarp development	0/196	1/11671	1	4	0	1
GO:0048741	BP	p	skeletal muscle fiber development	0/196	6/11671	1	7	0	1
GO:0033004	BP	p	negative regulation of mast cell activation	0/196	1/11671	1	7	0	1
GO:0019099	BP	p	female germ-line sex determination	0/196	2/11671	1	6	0	1
GO:2000095	BP	p	regulation of Wnt signaling pathway, planar cell polarity pathway	0/196	1/11671	1	8	0	1
GO:0003254	BP	p	regulation of membrane depolarization	0/196	4/11671	1	6	0	1
GO:0032740	BP	p	positive regulation of interleukin-17 production	0/196	1/11671	1	6	0	1
GO:0030301	BP	p	cholesterol transport	0/196	11/11671	1	7	0	1
GO:0032091	BP	p	negative regulation of protein binding	0/196	23/11671	1	5	0	1
GO:0006210	BP	p	thymine catabolic process	0/196	3/11671	1	9	0	1
GO:2000233	BP	p	negative regulation of rRNA processing	0/196	1/11671	1	8	0	1
GO:0034145	BP	p	positive regulation of toll-like receptor 4 signaling pathway	0/196	1/11671	1	9	0	1
GO:0044154	BP	p	histone H3-K14 acetylation	0/196	8/11671	1	13	0	1
GO:0071071	BP	p	regulation of phospholipid biosynthetic process	0/196	6/11671	1	8	0	1
GO:0021675	BP	p	nerve development	0/196	4/11671	1	3	0	1
GO:0010640	BP	p	regulation of platelet-derived growth factor receptor signaling pathway	0/196	3/11671	1	6	0	1
GO:0048873	BP	p	homeostasis of number of cells within a tissue	0/196	4/11671	1	6	0	1
GO:0001579	BP	p	medium-chain fatty acid transport	0/196	3/11671	1	10	0	1
GO:0035994	BP	p	response to muscle stretch	0/196	3/11671	1	4	0	1
GO:0010821	BP	p	regulation of mitochondrion organization	0/196	9/11671	1	6	0	1
GO:0042104	BP	p	positive regulation of activated T cell proliferation	0/196	2/11671	1	10	0	1
GO:0045494	BP	p	photoreceptor cell maintenance	0/196	40/11671	1	2	0	1
GO:0009267	BP	p	cellular response to starvation	0/196	41/11671	1	6	0	1
GO:0006476	BP	p	protein deacetylation	0/196	4/11671	1	8	0	1
GO:1901642	BP	p	nucleoside transmembrane transport	0/196	1/11671	1	7	0	1
GO:0030238	BP	p	male sex determination	0/196	3/11671	1	4	0	1
GO:0014009	BP	p	glial cell proliferation	0/196	1/11671	1	3	0	1
GO:0060049	BP	p	regulation of protein glycosylation	0/196	6/11671	1	8	0	1
GO:0001776	BP	p	leukocyte homeostasis	0/196	1/11671	1	5	0	1
GO:0048800	BP	p	antennal morphogenesis	0/196	11/11671	1	4	0	1
GO:0003081	BP	p	regulation of systemic arterial blood pressure by renin-angiotensin	0/196	8/11671	1	7	0	1
GO:0006963	BP	p	positive regulation of antibacterial peptide biosynthetic process	0/196	19/11671	1	10	0	1
GO:0031648	BP	p	protein destabilization	0/196	17/11671	1	4	0	1
GO:0001893	BP	p	maternal placenta development	0/196	1/11671	1	4	0	1
GO:0090136	BP	p	epithelial cell-cell adhesion	0/196	5/11671	1	4	0	1
GO:0071449	BP	p	cellular response to lipid hydroperoxide	0/196	3/11671	1	7	0	1
GO:0070141	BP	p	response to UV-A	0/196	1/11671	1	6	0	1
GO:0098971	BP	p	anterograde dendritic transport of neurotransmitter receptor complex	0/196	4/11671	1	11	0	1
GO:0048169	BP	p	regulation of long-term neuronal synaptic plasticity	0/196	11/11671	1	9	0	1
GO:0048626	BP	p	myoblast fate specification	0/196	5/11671	1	4	0	1
GO:0061178	BP	p	regulation of insulin secretion involved in cellular response to glucose stimulus	0/196	7/11671	1	10	0	1
GO:0010265	BP	p	SCF complex assembly	0/196	8/11671	1	6	0	1
GO:0006636	BP	p	unsaturated fatty acid biosynthetic process	0/196	13/11671	1	9	0	1
GO:0021618	BP	p	hypoglossal nerve morphogenesis	0/196	1/11671	1	4	0	1
GO:1905962	BP	p	glutamatergic neuron differentiation	0/196	1/11671	1	5	0	1
GO:0090181	BP	p	regulation of cholesterol metabolic process	0/196	9/11671	1	7	0	1
GO:0001574	BP	p	ganglioside biosynthetic process	0/196	1/11671	1	9	0	1
GO:0061321	BP	p	garland nephrocyte differentiation	0/196	1/11671	1	6	0	1
GO:0015842	BP	p	aminergic neurotransmitter loading into synaptic vesicle	0/196	5/11671	1	6	0	1
GO:0061614	BP	p	pri-miRNA transcription by RNA polymerase II	0/196	2/11671	1	11	0	1
GO:0010575	BP	p	positive regulation of vascular endothelial growth factor production	0/196	3/11671	1	6	0	1
GO:0045778	BP	p	positive regulation of ossification	0/196	2/11671	1	5	0	1
GO:0046486	BP	p	glycerolipid metabolic process	0/196	9/11671	1	5	0	1
GO:1903597	BP	p	negative regulation of gap junction assembly	0/196	1/11671	1	7	0	1
GO:0060627	BP	p	regulation of vesicle-mediated transport	0/196	4/11671	1	5	0	1
GO:1902969	BP	p	mitotic DNA replication	0/196	2/11671	1	10	0	1
GO:0018142	BP	p	protein-DNA covalent cross-linking	0/196	1/11671	1	8	0	1
GO:0061343	BP	p	cell adhesion involved in heart morphogenesis	0/196	26/11671	1	3	0	1
GO:0031290	BP	p	retinal ganglion cell axon guidance	0/196	14/11671	1	5	0	1
GO:0021830	BP	p	interneuron migration from the subpallium to the cortex	0/196	1/11671	1	9	0	1
GO:0009608	BP	p	response to symbiont	0/196	7/11671	1	5	0	1
GO:0032529	BP	p	follicle cell microvillus organization	0/196	1/11671	1	7	0	1
GO:0016561	BP	p	protein import into peroxisome matrix, translocation	0/196	1/11671	1	10	0	1
GO:0006259	BP	p	DNA metabolic process	0/196	5/11671	1	6	0	1
GO:0009204	BP	p	deoxyribonucleoside triphosphate catabolic process	0/196	1/11671	1	9	0	1
GO:0048636	BP	p	positive regulation of muscle organ development	0/196	2/11671	1	6	0	1
GO:0034184	BP	p	positive regulation of maintenance of mitotic sister chromatid cohesion	0/196	3/11671	1	11	0	1
GO:0007501	BP	p	mesodermal cell fate specification	0/196	1/11671	1	4	0	1
GO:0021936	BP	p	regulation of cerebellar granule cell precursor proliferation	0/196	1/11671	1	6	0	1
GO:0010753	BP	p	positive regulation of cGMP-mediated signaling	0/196	5/11671	1	8	0	1
GO:0016050	BP	p	vesicle organization	0/196	2/11671	1	5	0	1
GO:1902725	BP	p	negative regulation of satellite cell differentiation	0/196	2/11671	1	10	0	1
GO:1903690	BP	p	negative regulation of wound healing, spreading of epidermal cells	0/196	1/11671	1	8	0	1
GO:0048134	BP	p	germ-line cyst formation	0/196	6/11671	1	3	0	1
GO:0032637	BP	p	interleukin-8 production	0/196	1/11671	1	3	0	1
GO:0015782	BP	p	CMP-N-acetylneuraminate transmembrane transport	0/196	2/11671	1	8	0	1
GO:0007384	BP	p	specification of segmental identity, thorax	0/196	1/11671	1	5	0	1
GO:1905062	BP	p	positive regulation of cardioblast proliferation	0/196	3/11671	1	9	0	1
GO:0046884	BP	p	follicle-stimulating hormone secretion	0/196	1/11671	1	10	0	1
GO:0007266	BP	p	Rho protein signal transduction	0/196	22/11671	1	8	0	1
GO:0010907	BP	p	positive regulation of glucose metabolic process	0/196	3/11671	1	8	0	1
GO:0006844	BP	p	acyl carnitine transport	0/196	2/11671	1	8	0	1
GO:1902445	BP	p	regulation of mitochondrial membrane permeability involved in programmed necrotic cell death	0/196	1/11671	1	8	0	1
GO:0060400	BP	p	negative regulation of growth hormone receptor signaling pathway	0/196	1/11671	1	7	0	1
GO:0061040	BP	p	female gonad morphogenesis	0/196	4/11671	1	5	0	1
GO:0000706	BP	p	meiotic DNA double-strand break processing	0/196	3/11671	1	8	0	1
GO:0043648	BP	p	dicarboxylic acid metabolic process	0/196	3/11671	1	6	0	1
GO:0007354	BP	p	zygotic determination of anterior/posterior axis, embryo	0/196	1/11671	1	6	0	1
GO:0002032	BP	p	desensitization of G protein-coupled receptor signaling pathway by arrestin	0/196	2/11671	1	9	0	1
GO:1902254	BP	p	negative regulation of intrinsic apoptotic signaling pathway by p53 class mediator	0/196	2/11671	1	10	0	1
GO:0006720	BP	p	isoprenoid metabolic process	0/196	2/11671	1	5	0	1
GO:0008358	BP	p	maternal determination of anterior/posterior axis, embryo	0/196	2/11671	1	6	0	1
GO:0018401	BP	p	peptidyl-proline hydroxylation to 4-hydroxy-L-proline	0/196	4/11671	1	10	0	1
GO:0051303	BP	p	establishment of chromosome localization	0/196	3/11671	1	5	0	1
GO:0060535	BP	p	trachea cartilage morphogenesis	0/196	1/11671	1	5	0	1
GO:0016185	BP	p	synaptic vesicle budding from presynaptic endocytic zone membrane	0/196	3/11671	1	8	0	1
GO:0046949	BP	p	fatty-acyl-CoA biosynthetic process	0/196	2/11671	1	12	0	1
GO:0071034	BP	p	CUT catabolic process	0/196	4/11671	1	9	0	1
GO:0090044	BP	p	positive regulation of tubulin deacetylation	0/196	1/11671	1	10	0	1
GO:0002165	BP	p	instar larval or pupal development	0/196	5/11671	1	4	0	1
GO:0070423	BP	p	nucleotide-binding oligomerization domain containing signaling pathway	0/196	2/11671	1	7	0	1
GO:0007198	BP	p	adenylate cyclase-inhibiting serotonin receptor signaling pathway	0/196	2/11671	1	9	0	1
GO:1905602	BP	p	positive regulation of receptor-mediated endocytosis involved in cholesterol transport	0/196	1/11671	1	10	0	1
GO:0008356	BP	p	asymmetric cell division	0/196	12/11671	1	3	0	1
GO:0008593	BP	p	regulation of Notch signaling pathway	0/196	9/11671	1	6	0	1
GO:0008592	BP	p	regulation of Toll signaling pathway	0/196	12/11671	1	6	0	1
GO:1904261	BP	p	positive regulation of basement membrane assembly involved in embryonic body morphogenesis	0/196	3/11671	1	8	0	1
GO:0051492	BP	p	regulation of stress fiber assembly	0/196	5/11671	1	10	0	1
GO:0006687	BP	p	glycosphingolipid metabolic process	0/196	6/11671	1	7	0	1
GO:0055008	BP	p	cardiac muscle tissue morphogenesis	0/196	7/11671	1	5	0	1
GO:0007382	BP	p	specification of segmental identity, maxillary segment	0/196	2/11671	1	5	0	1
GO:0070493	BP	p	thrombin-activated receptor signaling pathway	0/196	10/11671	1	6	0	1
GO:0044321	BP	p	response to leptin	0/196	4/11671	1	5	0	1
GO:0007163	BP	p	establishment or maintenance of cell polarity	0/196	21/11671	1	2	0	1
GO:0034462	BP	p	small-subunit processome assembly	0/196	2/11671	1	8	0	1
GO:0006532	BP	p	aspartate biosynthetic process	0/196	2/11671	1	10	0	1
GO:0070096	BP	p	mitochondrial outer membrane translocase complex assembly	0/196	1/11671	1	7	0	1
GO:0043507	BP	p	positive regulation of JUN kinase activity	0/196	9/11671	1	13	0	1
GO:0006693	BP	p	prostaglandin metabolic process	0/196	23/11671	1	10	0	1
GO:1901190	BP	p	regulation of formation of translation initiation ternary complex	0/196	1/11671	1	9	0	1
GO:0021554	BP	p	optic nerve development	0/196	2/11671	1	5	0	1
GO:0001704	BP	p	formation of primary germ layer	0/196	1/11671	1	3	0	1
GO:0031065	BP	p	positive regulation of histone deacetylation	0/196	6/11671	1	10	0	1
GO:0060148	BP	p	positive regulation of posttranscriptional gene silencing	0/196	1/11671	1	8	0	1
GO:0071689	BP	p	muscle thin filament assembly	0/196	9/11671	1	6	0	1
GO:0048681	BP	p	negative regulation of axon regeneration	0/196	3/11671	1	11	0	1
GO:0043007	BP	p	maintenance of rDNA	0/196	1/11671	1	8	0	1
GO:0032298	BP	p	positive regulation of DNA-dependent DNA replication initiation	0/196	1/11671	1	10	0	1
GO:0060338	BP	p	regulation of type I interferon-mediated signaling pathway	0/196	1/11671	1	7	0	1
GO:0071315	BP	p	cellular response to morphine	0/196	2/11671	1	8	0	1
GO:2000208	BP	p	positive regulation of ribosomal small subunit export from nucleus	0/196	1/11671	1	11	0	1
GO:0007619	BP	p	courtship behavior	0/196	19/11671	1	5	0	1
GO:0038146	BP	p	chemokine (C-X-C motif) ligand 12 signaling pathway	0/196	4/11671	1	8	0	1
GO:0032386	BP	p	regulation of intracellular transport	0/196	1/11671	1	5	0	1
GO:0002098	BP	p	tRNA wobble uridine modification	0/196	9/11671	1	12	0	1
GO:1905792	BP	p	positive regulation of mechanosensory behavior	0/196	1/11671	1	6	0	1
GO:1905897	BP	p	regulation of response to endoplasmic reticulum stress	0/196	1/11671	1	6	0	1
GO:0050427	BP	p	3'-phosphoadenosine 5'-phosphosulfate metabolic process	0/196	1/11671	1	10	0	1
GO:0048099	BP	p	anterior/posterior lineage restriction, imaginal disc	0/196	3/11671	1	4	0	1
GO:0045722	BP	p	positive regulation of gluconeogenesis	0/196	3/11671	1	9	0	1
GO:0007028	BP	p	cytoplasm organization	0/196	4/11671	1	4	0	1
GO:0071277	BP	p	cellular response to calcium ion	0/196	26/11671	1	6	0	1
GO:0006954	BP	p	inflammatory response	0/196	35/11671	1	4	0	1
GO:0032270	BP	p	positive regulation of cellular protein metabolic process	0/196	2/11671	1	7	0	1
GO:0098909	BP	p	regulation of cardiac muscle cell action potential involved in regulation of contraction	0/196	4/11671	1	6	0	1
GO:1905037	BP	p	autophagosome organization	0/196	3/11671	1	6	0	1
GO:0001817	BP	p	regulation of cytokine production	0/196	4/11671	1	4	0	1
GO:0071692	BP	p	protein localization to extracellular region	0/196	3/11671	1	4	0	1
GO:0019518	BP	p	L-threonine catabolic process to glycine	0/196	6/11671	1	11	0	1
GO:0019221	BP	p	cytokine-mediated signaling pathway	0/196	16/11671	1	6	0	1
GO:0043703	BP	p	photoreceptor cell fate determination	0/196	6/11671	1	5	0	1
GO:0002686	BP	p	negative regulation of leukocyte migration	0/196	3/11671	1	8	0	1
GO:1905396	BP	p	cellular response to flavonoid	0/196	1/11671	1	5	0	1
GO:0097323	BP	p	B cell adhesion	0/196	1/11671	1	5	0	1
GO:0007284	BP	p	spermatogonial cell division	0/196	5/11671	1	3	0	1
GO:0020027	BP	p	hemoglobin metabolic process	0/196	2/11671	1	5	0	1
GO:0080093	BP	p	regulation of photorespiration	0/196	2/11671	1	5	0	1
GO:0008062	BP	p	eclosion rhythm	0/196	3/11671	1	4	0	1
GO:0035094	BP	p	response to nicotine	0/196	5/11671	1	4	0	1
GO:0034514	BP	p	mitochondrial unfolded protein response	0/196	1/11671	1	7	0	1
GO:0042738	BP	p	exogenous drug catabolic process	0/196	2/11671	1	5	0	1
GO:0015872	BP	p	dopamine transport	0/196	4/11671	1	7	0	1
GO:0006266	BP	p	DNA ligation	0/196	7/11671	1	7	0	1
GO:0035291	BP	p	specification of segmental identity, intercalary segment	0/196	2/11671	1	5	0	1
GO:0051092	BP	p	positive regulation of NF-kappaB transcription factor activity	0/196	19/11671	1	12	0	1
GO:0060368	BP	p	regulation of Fc receptor mediated stimulatory signaling pathway	0/196	1/11671	1	6	0	1
GO:0045348	BP	p	positive regulation of MHC class II biosynthetic process	0/196	1/11671	1	7	0	1
GO:0046083	BP	p	adenine metabolic process	0/196	2/11671	1	8	0	1
GO:0048738	BP	p	cardiac muscle tissue development	0/196	6/11671	1	6	0	1
GO:0000052	BP	p	citrulline metabolic process	0/196	1/11671	1	8	0	1
GO:0021889	BP	p	olfactory bulb interneuron differentiation	0/196	1/11671	1	7	0	1
GO:0035217	BP	p	labial disc development	0/196	2/11671	1	6	0	1
GO:0048147	BP	p	negative regulation of fibroblast proliferation	0/196	3/11671	1	6	0	1
GO:0019752	BP	p	carboxylic acid metabolic process	0/196	6/11671	1	5	0	1
GO:0071625	BP	p	vocalization behavior	0/196	9/11671	1	2	0	1
GO:0031293	BP	p	membrane protein intracellular domain proteolysis	0/196	4/11671	1	7	0	1
GO:0019674	BP	p	NAD metabolic process	0/196	9/11671	1	2	0	1
GO:0070536	BP	p	protein K63-linked deubiquitination	0/196	13/11671	1	10	0	1
GO:0048105	BP	p	establishment of body hair planar orientation	0/196	3/11671	1	6	0	1
GO:0031087	BP	p	deadenylation-independent decapping of nuclear-transcribed mRNA	0/196	5/11671	1	9	0	1
GO:0046833	BP	p	positive regulation of RNA export from nucleus	0/196	5/11671	1	8	0	1
GO:0045662	BP	p	negative regulation of myoblast differentiation	0/196	4/11671	1	6	0	1
GO:1990570	BP	p	GDP-mannose transmembrane transport	0/196	3/11671	1	8	0	1
GO:0000432	BP	p	positive regulation of transcription from RNA polymerase II promoter by glucose	0/196	1/11671	1	13	0	1
GO:0001773	BP	p	myeloid dendritic cell activation	0/196	1/11671	1	5	0	1
GO:0036159	BP	p	inner dynein arm assembly	0/196	22/11671	1	8	0	1
GO:0002209	BP	p	behavioral defense response	0/196	1/11671	1	4	0	1
GO:0043981	BP	p	histone H4-K5 acetylation	0/196	9/11671	1	13	0	1
GO:0050650	BP	p	chondroitin sulfate proteoglycan biosynthetic process	0/196	4/11671	1	8	0	1
GO:0021836	BP	p	chemorepulsion involved in postnatal olfactory bulb interneuron migration	0/196	2/11671	1	5	0	1
GO:0035481	BP	p	positive regulation of Notch signaling pathway involved in heart induction	0/196	4/11671	1	9	0	1
GO:0032526	BP	p	response to retinoic acid	0/196	6/11671	1	5	0	1
GO:0046683	BP	p	response to organophosphorus	0/196	2/11671	1	4	0	1
GO:0010626	BP	p	negative regulation of Schwann cell proliferation	0/196	2/11671	1	10	0	1
GO:0038128	BP	p	ERBB2 signaling pathway	0/196	2/11671	1	9	0	1
GO:0007440	BP	p	foregut morphogenesis	0/196	2/11671	1	3	0	1
GO:0097296	BP	p	activation of cysteine-type endopeptidase activity involved in apoptotic signaling pathway	0/196	1/11671	1	14	0	1
GO:0051620	BP	p	norepinephrine uptake	0/196	4/11671	1	8	0	1
GO:2000008	BP	p	regulation of protein localization to cell surface	0/196	4/11671	1	6	0	1
GO:0043149	BP	p	stress fiber assembly	0/196	5/11671	1	9	0	1
GO:0090297	BP	p	positive regulation of mitochondrial DNA replication	0/196	7/11671	1	10	0	1
GO:0000387	BP	p	spliceosomal snRNP assembly	0/196	15/11671	1	8	0	1
GO:0008335	BP	p	female germline ring canal stabilization	0/196	1/11671	1	8	0	1
GO:0035622	BP	p	intrahepatic bile duct development	0/196	2/11671	1	5	0	1
GO:0038033	BP	p	positive regulation of endothelial cell chemotaxis by VEGF-activated vascular endothelial growth factor receptor signaling pathway	0/196	1/11671	1	11	0	1
GO:0031099	BP	p	regeneration	0/196	3/11671	1	3	0	1
GO:0043201	BP	p	response to leucine	0/196	1/11671	1	6	0	1
GO:1905306	BP	p	positive regulation of cardiac myofibril assembly	0/196	3/11671	1	10	0	1
GO:0048609	BP	p	multicellular organismal reproductive process	0/196	1/11671	1	2	0	1
GO:0060385	BP	p	axonogenesis involved in innervation	0/196	2/11671	1	10	0	1
GO:1904579	BP	p	cellular response to thapsigargin	0/196	1/11671	1	6	0	1
GO:0018108	BP	p	peptidyl-tyrosine phosphorylation	0/196	21/11671	1	9	0	1
GO:1990255	BP	p	subsynaptic reticulum organization	0/196	1/11671	1	5	0	1
GO:0008585	BP	p	female gonad development	0/196	11/11671	1	5	0	1
GO:0030031	BP	p	cell projection assembly	0/196	7/11671	1	5	0	1
GO:0051090	BP	p	regulation of DNA-binding transcription factor activity	0/196	6/11671	1	10	0	1
GO:0060992	BP	p	response to fungicide	0/196	2/11671	1	4	0	1
GO:0106047	BP	p	polyamine deacetylation	0/196	2/11671	1	8	0	1
GO:0010815	BP	p	bradykinin catabolic process	0/196	5/11671	1	7	0	1
GO:0006606	BP	p	protein import into nucleus	1/196	62/11671	1	9	1	1	Eelu|00010159-RA
GO:0031117	BP	p	positive regulation of microtubule depolymerization	0/196	1/11671	1	10	0	1
GO:0045911	BP	p	positive regulation of DNA recombination	0/196	2/11671	1	8	0	1
GO:0099044	BP	p	vesicle tethering to endoplasmic reticulum	0/196	1/11671	1	5	0	1
GO:0035287	BP	p	head segmentation	0/196	2/11671	1	3	0	1
GO:0060489	BP	p	planar dichotomous subdivision of terminal units involved in lung branching morphogenesis	0/196	1/11671	1	7	0	1
GO:0046651	BP	p	lymphocyte proliferation	0/196	1/11671	1	5	0	1
GO:0035721	BP	p	intraciliary retrograde transport	0/196	13/11671	1	11	0	1
GO:0071586	BP	p	CAAX-box protein processing	0/196	2/11671	1	7	0	1
GO:0038061	BP	p	NIK/NF-kappaB signaling	0/196	5/11671	1	6	0	1
GO:0010835	BP	p	regulation of protein ADP-ribosylation	0/196	1/11671	1	8	0	1
GO:0032023	BP	p	trypsinogen activation	0/196	1/11671	1	8	0	1
GO:1902187	BP	p	negative regulation of viral release from host cell	0/196	1/11671	1	7	0	1
GO:0016558	BP	p	protein import into peroxisome matrix	0/196	6/11671	1	11	0	1
GO:0017121	BP	p	plasma membrane phospholipid scrambling	0/196	5/11671	1	9	0	1
GO:0006336	BP	p	DNA replication-independent nucleosome assembly	0/196	6/11671	1	9	0	1
GO:0048567	BP	p	ectodermal digestive tract morphogenesis	0/196	1/11671	1	5	0	1
GO:0060052	BP	p	neurofilament cytoskeleton organization	0/196	5/11671	1	7	0	1
GO:0033602	BP	p	negative regulation of dopamine secretion	0/196	3/11671	1	9	0	1
GO:0060763	BP	p	mammary duct terminal end bud growth	0/196	2/11671	1	4	0	1
GO:0033235	BP	p	positive regulation of protein sumoylation	0/196	8/11671	1	10	0	1
GO:0030210	BP	p	heparin biosynthetic process	0/196	10/11671	1	8	0	1
GO:0036303	BP	p	lymph vessel morphogenesis	0/196	1/11671	1	3	0	1
GO:0046958	BP	p	nonassociative learning	0/196	1/11671	1	7	0	1
GO:0060361	BP	p	flight	0/196	11/11671	1	2	0	1
GO:0035848	BP	p	oviduct morphogenesis	0/196	1/11671	1	4	0	1
GO:0045638	BP	p	negative regulation of myeloid cell differentiation	0/196	5/11671	1	7	0	1
GO:0000185	BP	p	activation of MAPKKK activity	0/196	3/11671	1	13	0	1
GO:0035195	BP	p	gene silencing by miRNA	0/196	11/11671	1	10	0	1
GO:0045218	BP	p	zonula adherens maintenance	0/196	3/11671	1	8	0	1
GO:0035278	BP	p	miRNA mediated inhibition of translation	0/196	7/11671	1	10	0	1
GO:0036499	BP	p	PERK-mediated unfolded protein response	0/196	1/11671	1	6	0	1
GO:1901704	BP	p	L-glutamine biosynthetic process	0/196	1/11671	1	11	0	1
GO:0110095	BP	p	cellular detoxification of aldehyde	0/196	4/11671	1	3	0	1
GO:1902722	BP	p	positive regulation of prolactin secretion	0/196	1/11671	1	10	0	1
GO:0033339	BP	p	pectoral fin development	0/196	1/11671	1	5	0	1
GO:0014017	BP	p	neuroblast fate commitment	0/196	3/11671	1	5	0	1
GO:1990173	BP	p	protein localization to nucleoplasm	0/196	1/11671	1	7	0	1
GO:0040017	BP	p	positive regulation of locomotion	0/196	23/11671	1	4	0	1
GO:0043266	BP	p	regulation of potassium ion transport	0/196	6/11671	1	7	0	1
GO:0060075	BP	p	regulation of resting membrane potential	0/196	2/11671	1	4	0	1
GO:0043569	BP	p	negative regulation of insulin-like growth factor receptor signaling pathway	0/196	3/11671	1	7	0	1
GO:0051169	BP	p	nuclear transport	0/196	1/11671	1	5	0	1
GO:0006123	BP	p	mitochondrial electron transport, cytochrome c to oxygen	0/196	9/11671	1	8	0	1
GO:0048705	BP	p	skeletal system morphogenesis	0/196	4/11671	1	4	0	1
GO:0035170	BP	p	lymph gland crystal cell differentiation	0/196	5/11671	1	6	0	1
GO:0019058	BP	p	viral life cycle	0/196	9/11671	1	4	0	1
GO:0090149	BP	p	mitochondrial membrane fission	0/196	1/11671	1	6	0	1
GO:0007450	BP	p	dorsal/ventral pattern formation, imaginal disc	0/196	4/11671	1	5	0	1
GO:0046693	BP	p	sperm storage	0/196	18/11671	1	4	0	1
GO:0016559	BP	p	peroxisome fission	0/196	7/11671	1	6	0	1
GO:2000543	BP	p	positive regulation of gastrulation	0/196	2/11671	1	7	0	1
GO:0051038	BP	p	negative regulation of transcription involved in meiotic cell cycle	0/196	2/11671	1	11	0	1
GO:0042092	BP	p	type 2 immune response	0/196	1/11671	1	3	0	1
GO:0043046	BP	p	DNA methylation involved in gamete generation	0/196	9/11671	1	10	0	1
GO:0008286	BP	p	insulin receptor signaling pathway	0/196	37/11671	1	8	0	1
GO:0048071	BP	p	sex-specific pigmentation	0/196	4/11671	1	3	0	1
GO:0045329	BP	p	carnitine biosynthetic process	0/196	4/11671	1	7	0	1
GO:0060828	BP	p	regulation of canonical Wnt signaling pathway	0/196	8/11671	1	7	0	1
GO:0032920	BP	p	putrescine acetylation	0/196	3/11671	1	9	0	1
GO:1902036	BP	p	regulation of hematopoietic stem cell differentiation	0/196	8/11671	1	7	0	1
GO:0072422	BP	p	signal transduction involved in DNA damage checkpoint	0/196	2/11671	1	8	0	1
GO:0048846	BP	p	axon extension involved in axon guidance	0/196	8/11671	1	6	0	1
GO:0000272	BP	p	polysaccharide catabolic process	0/196	25/11671	1	5	0	1
GO:0008069	BP	p	dorsal/ventral axis specification, ovarian follicular epithelium	0/196	8/11671	1	5	0	1
GO:0051573	BP	p	negative regulation of histone H3-K9 methylation	0/196	2/11671	1	11	0	1
GO:0046600	BP	p	negative regulation of centriole replication	0/196	2/11671	1	11	0	1
GO:0097250	BP	p	mitochondrial respirasome assembly	0/196	4/11671	1	7	0	1
GO:0071418	BP	p	cellular response to amine stimulus	0/196	2/11671	1	6	0	1
GO:0000291	BP	p	nuclear-transcribed mRNA catabolic process, exonucleolytic	0/196	3/11671	1	10	0	1
GO:0015866	BP	p	ADP transport	0/196	1/11671	1	9	0	1
GO:0033211	BP	p	adiponectin-activated signaling pathway	0/196	4/11671	1	7	0	1
GO:0060976	BP	p	coronary vasculature development	0/196	9/11671	1	4	0	1
GO:0006356	BP	p	regulation of transcription by RNA polymerase I	0/196	1/11671	1	10	0	1
GO:0003176	BP	p	aortic valve development	0/196	1/11671	1	5	0	1
GO:0034205	BP	p	amyloid-beta formation	0/196	10/11671	1	7	0	1
GO:0048735	BP	p	haltere morphogenesis	0/196	2/11671	1	5	0	1
GO:0000186	BP	p	activation of MAPKK activity	0/196	8/11671	1	13	0	1
GO:1904439	BP	p	negative regulation of iron ion import across plasma membrane	0/196	1/11671	1	10	0	1
GO:0060044	BP	p	negative regulation of cardiac muscle cell proliferation	0/196	2/11671	1	10	0	1
GO:0032098	BP	p	regulation of appetite	0/196	9/11671	1	3	0	1
GO:0008302	BP	p	female germline ring canal formation, actin assembly	0/196	2/11671	1	6	0	1
GO:0042307	BP	p	positive regulation of protein import into nucleus	0/196	9/11671	1	9	0	1
GO:0034354	BP	p	'de novo' NAD biosynthetic process from tryptophan	0/196	5/11671	1	13	0	1
GO:0006821	BP	p	chloride transport	0/196	10/11671	1	7	0	1
GO:0061332	BP	p	Malpighian tubule bud morphogenesis	0/196	2/11671	1	7	0	1
GO:1900243	BP	p	negative regulation of synaptic vesicle endocytosis	0/196	1/11671	1	9	0	1
GO:0006685	BP	p	sphingomyelin catabolic process	0/196	4/11671	1	8	0	1
GO:0001836	BP	p	release of cytochrome c from mitochondria	0/196	3/11671	1	7	0	1
GO:0061097	BP	p	regulation of protein tyrosine kinase activity	0/196	1/11671	1	10	0	1
GO:0018076	BP	p	N-terminal peptidyl-lysine acetylation	0/196	3/11671	1	10	0	1
GO:0090108	BP	p	positive regulation of high-density lipoprotein particle assembly	0/196	3/11671	1	7	0	1
GO:0018364	BP	p	peptidyl-glutamine methylation	0/196	2/11671	1	9	0	1
GO:0061015	BP	p	snRNA import into nucleus	0/196	1/11671	1	9	0	1
GO:0046900	BP	p	tetrahydrofolylpolyglutamate metabolic process	0/196	1/11671	1	7	0	1
GO:0090234	BP	p	regulation of kinetochore assembly	0/196	2/11671	1	8	0	1
GO:0000732	BP	p	strand displacement	0/196	3/11671	1	7	0	1
GO:0070234	BP	p	positive regulation of T cell apoptotic process	0/196	1/11671	1	10	0	1
GO:0098713	BP	p	leucine import across plasma membrane	0/196	1/11671	1	11	0	1
GO:1904810	BP	p	negative regulation of dense core granule transport	0/196	1/11671	1	8	0	1
GO:0040014	BP	p	regulation of multicellular organism growth	0/196	14/11671	1	5	0	1
GO:0001569	BP	p	branching involved in blood vessel morphogenesis	0/196	1/11671	1	7	0	1
GO:0006635	BP	p	fatty acid beta-oxidation	0/196	46/11671	1	9	0	1
GO:0003226	BP	p	right ventricular compact myocardium morphogenesis	0/196	1/11671	1	8	0	1
GO:0060269	BP	p	centripetally migrating follicle cell migration	0/196	3/11671	1	8	0	1
GO:1990379	BP	p	lipid transport across blood-brain barrier	0/196	3/11671	1	6	0	1
GO:0016543	BP	p	male courtship behavior, orientation prior to leg tapping and wing vibration	0/196	3/11671	1	7	0	1
GO:0150011	BP	p	regulation of neuron projection arborization	0/196	8/11671	1	9	0	1
GO:0060391	BP	p	positive regulation of SMAD protein signal transduction	0/196	2/11671	1	8	0	1
GO:0007376	BP	p	cephalic furrow formation	0/196	1/11671	1	3	0	1
GO:0106035	BP	p	protein maturation by [4Fe-4S] cluster transfer	0/196	3/11671	1	7	0	1
GO:0019682	BP	p	glyceraldehyde-3-phosphate metabolic process	0/196	1/11671	1	5	0	1
GO:0033365	BP	p	protein localization to organelle	0/196	8/11671	1	5	0	1
GO:0032438	BP	p	melanosome organization	0/196	19/11671	1	7	0	1
GO:0051280	BP	p	negative regulation of release of sequestered calcium ion into cytosol	0/196	2/11671	1	10	0	1
GO:0033631	BP	p	cell-cell adhesion mediated by integrin	0/196	2/11671	1	4	0	1
GO:0035080	BP	p	heat shock-mediated polytene chromosome puffing	0/196	4/11671	1	7	0	1
GO:0018212	BP	p	peptidyl-tyrosine modification	0/196	13/11671	1	8	0	1
GO:1990414	BP	p	replication-born double-strand break repair via sister chromatid exchange	0/196	7/11671	1	10	0	1
GO:0010762	BP	p	regulation of fibroblast migration	0/196	2/11671	1	7	0	1
GO:0031123	BP	p	RNA 3'-end processing	0/196	5/11671	1	8	0	1
GO:0015677	BP	p	copper ion import	0/196	1/11671	1	9	0	1
GO:0006878	BP	p	cellular copper ion homeostasis	0/196	7/11671	1	10	0	1
GO:0032194	BP	p	ubiquinone biosynthetic process via 3,4-dihydroxy-5-polyprenylbenzoate	0/196	1/11671	1	8	0	1
GO:0007019	BP	p	microtubule depolymerization	0/196	8/11671	1	8	0	1
GO:0098659	BP	p	inorganic cation import across plasma membrane	0/196	2/11671	1	8	0	1
GO:0031638	BP	p	zymogen activation	0/196	22/11671	1	7	0	1
GO:0033522	BP	p	histone H2A ubiquitination	0/196	4/11671	1	11	0	1
GO:0090068	BP	p	positive regulation of cell cycle process	0/196	1/11671	1	6	0	1
GO:0043248	BP	p	proteasome assembly	0/196	9/11671	1	7	0	1
GO:0035966	BP	p	response to topologically incorrect protein	0/196	1/11671	1	4	0	1
GO:0008050	BP	p	female courtship behavior	0/196	1/11671	1	6	0	1
GO:0007473	BP	p	wing disc proximal/distal pattern formation	0/196	1/11671	1	6	0	1
GO:0001942	BP	p	hair follicle development	0/196	9/11671	1	4	0	1
GO:0036010	BP	p	protein localization to endosome	0/196	9/11671	1	6	0	1
GO:0033280	BP	p	response to vitamin D	0/196	2/11671	1	7	0	1
GO:0032094	BP	p	response to food	0/196	7/11671	1	5	0	1
GO:0006896	BP	p	Golgi to vacuole transport	0/196	9/11671	1	7	0	1
GO:1990466	BP	p	protein autosumoylation	0/196	1/11671	1	10	0	1
GO:1900086	BP	p	positive regulation of peptidyl-tyrosine autophosphorylation	0/196	2/11671	1	11	0	1
GO:0019442	BP	p	tryptophan catabolic process to acetyl-CoA	0/196	1/11671	1	12	0	1
GO:0003139	BP	p	secondary heart field specification	0/196	4/11671	1	6	0	1
GO:1900011	BP	p	negative regulation of corticotropin-releasing hormone receptor activity	0/196	1/11671	1	8	0	1
GO:0009099	BP	p	valine biosynthetic process	0/196	1/11671	1	9	0	1
GO:0016458	BP	p	gene silencing	0/196	13/11671	1	7	0	1
GO:0060574	BP	p	intestinal epithelial cell maturation	0/196	1/11671	1	7	0	1
GO:0140157	BP	p	ammonium import across plasma membrane	0/196	1/11671	1	9	0	1
GO:0060315	BP	p	negative regulation of ryanodine-sensitive calcium-release channel activity	0/196	2/11671	1	11	0	1
GO:2000171	BP	p	negative regulation of dendrite development	0/196	2/11671	1	10	0	1
GO:0060715	BP	p	syncytiotrophoblast cell differentiation involved in labyrinthine layer development	0/196	1/11671	1	5	0	1
GO:1905705	BP	p	cellular response to paclitaxel	0/196	1/11671	1	6	0	1
GO:2000773	BP	p	negative regulation of cellular senescence	0/196	3/11671	1	7	0	1
GO:0035149	BP	p	lumen formation, open tracheal system	0/196	22/11671	1	4	0	1
GO:0006835	BP	p	dicarboxylic acid transport	0/196	2/11671	1	8	0	1
GO:0048808	BP	p	male genitalia morphogenesis	0/196	7/11671	1	5	0	1
GO:0061857	BP	p	endoplasmic reticulum stress-induced pre-emptive quality control	0/196	2/11671	1	5	0	1
GO:0032486	BP	p	Rap protein signal transduction	0/196	4/11671	1	8	0	1
GO:0098662	BP	p	inorganic cation transmembrane transport	0/196	1/11671	1	7	0	1
GO:0060445	BP	p	branching involved in salivary gland morphogenesis	0/196	3/11671	1	6	0	1
GO:0048514	BP	p	blood vessel morphogenesis	0/196	9/11671	1	4	0	1
GO:0035914	BP	p	skeletal muscle cell differentiation	0/196	2/11671	1	4	0	1
GO:0036261	BP	p	7-methylguanosine cap hypermethylation	0/196	2/11671	1	9	0	1
GO:0060279	BP	p	positive regulation of ovulation	0/196	2/11671	1	5	0	1
GO:0051209	BP	p	release of sequestered calcium ion into cytosol	0/196	17/11671	1	14	0	1
GO:0006548	BP	p	histidine catabolic process	0/196	1/11671	1	9	0	1
GO:0097202	BP	p	activation of cysteine-type endopeptidase activity	0/196	3/11671	1	12	0	1
GO:0097638	BP	p	L-arginine import across plasma membrane	0/196	6/11671	1	13	0	1
GO:0050896	BP	p	response to stimulus	0/196	55/11671	1	1	0	1
GO:1900037	BP	p	regulation of cellular response to hypoxia	0/196	3/11671	1	6	0	1
GO:0043697	BP	p	cell dedifferentiation	0/196	5/11671	1	3	0	1
GO:0072579	BP	p	glycine receptor clustering	0/196	2/11671	1	8	0	1
GO:0042471	BP	p	ear morphogenesis	0/196	4/11671	1	5	0	1
GO:0045859	BP	p	regulation of protein kinase activity	0/196	11/11671	1	9	0	1
GO:0006067	BP	p	ethanol metabolic process	0/196	2/11671	1	6	0	1
GO:0021644	BP	p	vagus nerve morphogenesis	0/196	1/11671	1	4	0	1
GO:0051877	BP	p	pigment granule aggregation in cell center	0/196	2/11671	1	7	0	1
GO:1904229	BP	p	regulation of succinate dehydrogenase activity	0/196	1/11671	1	5	0	1
GO:0019428	BP	p	allantoin biosynthetic process	0/196	1/11671	1	6	0	1
GO:0007204	BP	p	positive regulation of cytosolic calcium ion concentration	0/196	17/11671	1	11	0	1
GO:0009313	BP	p	oligosaccharide catabolic process	0/196	4/11671	1	5	0	1
GO:0070266	BP	p	necroptotic process	0/196	4/11671	1	5	0	1
GO:0009967	BP	p	positive regulation of signal transduction	0/196	3/11671	1	6	0	1
GO:1903203	BP	p	regulation of oxidative stress-induced neuron death	0/196	1/11671	1	8	0	1
GO:0001746	BP	p	Bolwig's organ morphogenesis	0/196	7/11671	1	6	0	1
GO:0070447	BP	p	positive regulation of oligodendrocyte progenitor proliferation	0/196	3/11671	1	9	0	1
GO:0010808	BP	p	positive regulation of synaptic vesicle priming	0/196	1/11671	1	11	0	1
GO:0035995	BP	p	detection of muscle stretch	0/196	4/11671	1	5	0	1
GO:0014873	BP	p	response to muscle activity involved in regulation of muscle adaptation	0/196	2/11671	1	4	0	1
GO:1901379	BP	p	regulation of potassium ion transmembrane transport	0/196	11/11671	1	8	0	1
GO:0097749	BP	p	membrane tubulation	0/196	4/11671	1	5	0	1
GO:0042395	BP	p	ecdysis, collagen and cuticulin-based cuticle	0/196	1/11671	1	3	0	1
GO:0030037	BP	p	actin filament reorganization involved in cell cycle	0/196	2/11671	1	7	0	1
GO:0051865	BP	p	protein autoubiquitination	0/196	42/11671	1	10	0	1
GO:0010742	BP	p	macrophage derived foam cell differentiation	0/196	1/11671	1	5	0	1
GO:0008038	BP	p	neuron recognition	0/196	5/11671	1	3	0	1
GO:0010172	BP	p	embryonic body morphogenesis	0/196	5/11671	1	4	0	1
GO:0048675	BP	p	axon extension	0/196	23/11671	1	5	0	1
GO:0034625	BP	p	fatty acid elongation, monounsaturated fatty acid	0/196	14/11671	1	11	0	1
GO:0016036	BP	p	cellular response to phosphate starvation	0/196	1/11671	1	7	0	1
GO:0048821	BP	p	erythrocyte development	0/196	2/11671	1	5	0	1
GO:0009725	BP	p	response to hormone	0/196	15/11671	1	4	0	1
GO:0016241	BP	p	regulation of macroautophagy	0/196	12/11671	1	7	0	1
GO:0015966	BP	p	diadenosine tetraphosphate biosynthetic process	0/196	2/11671	1	10	0	1
GO:0007168	BP	p	receptor guanylyl cyclase signaling pathway	0/196	11/11671	1	7	0	1
GO:0070922	BP	p	small RNA loading onto RISC	0/196	4/11671	1	8	0	1
GO:0043052	BP	p	thermotaxis	0/196	16/11671	1	4	0	1
GO:0044313	BP	p	protein K6-linked deubiquitination	0/196	1/11671	1	10	0	1
GO:0070302	BP	p	regulation of stress-activated protein kinase signaling cascade	0/196	1/11671	1	7	0	1
GO:0006853	BP	p	carnitine shuttle	0/196	2/11671	1	11	0	1
GO:1903233	BP	p	regulation of calcium ion-dependent exocytosis of neurotransmitter	0/196	2/11671	1	10	0	1
GO:0070201	BP	p	regulation of establishment of protein localization	0/196	1/11671	1	5	0	1
GO:0035246	BP	p	peptidyl-arginine N-methylation	0/196	1/11671	1	10	0	1
GO:0003184	BP	p	pulmonary valve morphogenesis	0/196	5/11671	1	4	0	1
GO:0006382	BP	p	adenosine to inosine editing	0/196	3/11671	1	9	0	1
GO:0038001	BP	p	paracrine signaling	0/196	1/11671	1	4	0	1
GO:0006983	BP	p	ER overload response	0/196	4/11671	1	6	0	1
GO:0071398	BP	p	cellular response to fatty acid	0/196	4/11671	1	6	0	1
GO:0120012	BP	p	intermembrane sphingolipid transfer	0/196	1/11671	1	7	0	1
GO:0071360	BP	p	cellular response to exogenous dsRNA	0/196	1/11671	1	7	0	1
GO:0001946	BP	p	lymphangiogenesis	0/196	4/11671	1	3	0	1
GO:0035507	BP	p	regulation of myosin-light-chain-phosphatase activity	0/196	1/11671	1	10	0	1
GO:0032053	BP	p	ciliary basal body organization	0/196	2/11671	1	7	0	1
GO:0031056	BP	p	regulation of histone modification	0/196	2/11671	1	8	0	1
GO:0043970	BP	p	histone H3-K9 acetylation	0/196	3/11671	1	13	0	1
GO:0008203	BP	p	cholesterol metabolic process	0/196	45/11671	1	6	0	1
GO:0060384	BP	p	innervation	0/196	7/11671	1	2	0	1
GO:0003181	BP	p	atrioventricular valve morphogenesis	0/196	2/11671	1	4	0	1
GO:0048557	BP	p	embryonic digestive tract morphogenesis	0/196	6/11671	1	5	0	1
GO:1904799	BP	p	regulation of neuron remodeling	0/196	5/11671	1	9	0	1
GO:0036306	BP	p	embryonic heart tube elongation	0/196	2/11671	1	3	0	1
GO:0051256	BP	p	mitotic spindle midzone assembly	0/196	5/11671	1	6	0	1
GO:0042424	BP	p	catecholamine catabolic process	0/196	1/11671	1	7	0	1
GO:0021591	BP	p	ventricular system development	0/196	9/11671	1	4	0	1
GO:1902510	BP	p	regulation of apoptotic DNA fragmentation	0/196	1/11671	1	8	0	1
GO:0002755	BP	p	MyD88-dependent toll-like receptor signaling pathway	0/196	5/11671	1	7	0	1
GO:0007632	BP	p	visual behavior	0/196	5/11671	1	5	0	1
GO:0061136	BP	p	regulation of proteasomal protein catabolic process	0/196	7/11671	1	9	0	1
GO:0046534	BP	p	positive regulation of photoreceptor cell differentiation	0/196	3/11671	1	9	0	1
GO:0032958	BP	p	inositol phosphate biosynthetic process	0/196	6/11671	1	7	0	1
GO:0035898	BP	p	parathyroid hormone secretion	0/196	1/11671	1	9	0	1
GO:0042220	BP	p	response to cocaine	0/196	6/11671	1	6	0	1
GO:0021532	BP	p	neural tube patterning	0/196	4/11671	1	4	0	1
GO:0048036	BP	p	central complex development	0/196	5/11671	1	3	0	1
GO:0051625	BP	p	epinephrine uptake	0/196	2/11671	1	8	0	1
GO:0006044	BP	p	N-acetylglucosamine metabolic process	0/196	16/11671	1	6	0	1
GO:1903077	BP	p	negative regulation of protein localization to plasma membrane	0/196	4/11671	1	8	0	1
GO:1901738	BP	p	regulation of vitamin A metabolic process	0/196	1/11671	1	7	0	1
GO:0071638	BP	p	negative regulation of monocyte chemotactic protein-1 production	0/196	5/11671	1	7	0	1
GO:0050435	BP	p	amyloid-beta metabolic process	0/196	7/11671	1	6	0	1
GO:0002076	BP	p	osteoblast development	0/196	4/11671	1	4	0	1
GO:0001829	BP	p	trophectodermal cell differentiation	0/196	6/11671	1	4	0	1
GO:0033384	BP	p	geranyl diphosphate biosynthetic process	0/196	4/11671	1	8	0	1
GO:0034197	BP	p	triglyceride transport	0/196	2/11671	1	7	0	1
GO:0015705	BP	p	iodide transport	0/196	2/11671	1	7	0	1
GO:0032730	BP	p	positive regulation of interleukin-1 alpha production	0/196	1/11671	1	7	0	1
GO:0019985	BP	p	translesion synthesis	0/196	11/11671	1	9	0	1
GO:1902017	BP	p	regulation of cilium assembly	0/196	17/11671	1	8	0	1
GO:1903401	BP	p	L-lysine transmembrane transport	0/196	1/11671	1	11	0	1
GO:0006848	BP	p	pyruvate transport	0/196	2/11671	1	9	0	1
GO:0038066	BP	p	p38MAPK cascade	0/196	2/11671	1	11	0	1
GO:0048542	BP	p	lymph gland development	0/196	10/11671	1	5	0	1
GO:0072073	BP	p	kidney epithelium development	0/196	1/11671	1	5	0	1
GO:0002143	BP	p	tRNA wobble position uridine thiolation	0/196	4/11671	1	13	0	1
GO:1900235	BP	p	negative regulation of Kit signaling pathway	0/196	1/11671	1	8	0	1
GO:0061623	BP	p	glycolytic process from galactose	0/196	3/11671	1	16	0	1
GO:0030510	BP	p	regulation of BMP signaling pathway	0/196	5/11671	1	11	0	1
GO:0046889	BP	p	positive regulation of lipid biosynthetic process	0/196	2/11671	1	7	0	1
GO:0002480	BP	p	antigen processing and presentation of exogenous peptide antigen via MHC class I, TAP-independent	0/196	1/11671	1	6	0	1
GO:0046058	BP	p	cAMP metabolic process	0/196	2/11671	1	10	0	1
GO:0032968	BP	p	positive regulation of transcription elongation from RNA polymerase II promoter	0/196	16/11671	1	12	0	1
GO:0048842	BP	p	positive regulation of axon extension involved in axon guidance	0/196	1/11671	1	12	0	1
GO:0007084	BP	p	mitotic nuclear envelope reassembly	0/196	3/11671	1	7	0	1
GO:0000379	BP	p	tRNA-type intron splice site recognition and cleavage	0/196	3/11671	1	8	0	1
GO:0009398	BP	p	FMN biosynthetic process	0/196	2/11671	1	10	0	1
GO:0003223	BP	p	ventricular compact myocardium morphogenesis	0/196	3/11671	1	7	0	1
GO:0006555	BP	p	methionine metabolic process	0/196	2/11671	1	9	0	1
GO:0006930	BP	p	substrate-dependent cell migration, cell extension	0/196	5/11671	1	7	0	1
GO:0075044	BP	p	positive regulation by symbiont of host autophagy	0/196	2/11671	1	8	0	1
GO:0070070	BP	p	proton-transporting V-type ATPase complex assembly	0/196	2/11671	1	8	0	1
GO:0036006	BP	p	cellular response to macrophage colony-stimulating factor stimulus	0/196	1/11671	1	6	0	1
GO:2000679	BP	p	positive regulation of transcription regulatory region DNA binding	0/196	2/11671	1	6	0	1
GO:0070105	BP	p	positive regulation of interleukin-6-mediated signaling pathway	0/196	1/11671	1	8	0	1
GO:0006995	BP	p	cellular response to nitrogen starvation	0/196	8/11671	1	7	0	1
GO:0090152	BP	p	establishment of protein localization to mitochondrial membrane involved in mitochondrial fission	0/196	1/11671	1	9	0	1
GO:0150012	BP	p	positive regulation of neuron projection arborization	0/196	1/11671	1	10	0	1
GO:2001235	BP	p	positive regulation of apoptotic signaling pathway	0/196	3/11671	1	8	0	1
GO:0016322	BP	p	neuron remodeling	0/196	24/11671	1	6	0	1
GO:0035710	BP	p	CD4-positive, alpha-beta T cell activation	0/196	2/11671	1	7	0	1
GO:0006432	BP	p	phenylalanyl-tRNA aminoacylation	0/196	4/11671	1	11	0	1
GO:0032805	BP	p	positive regulation of low-density lipoprotein particle receptor catabolic process	0/196	3/11671	1	9	0	1
GO:0051307	BP	p	meiotic chromosome separation	0/196	3/11671	1	4	0	1
GO:0042685	BP	p	cardioblast cell fate specification	0/196	1/11671	1	5	0	1
GO:2000623	BP	p	negative regulation of nuclear-transcribed mRNA catabolic process, nonsense-mediated decay	0/196	8/11671	1	10	0	1
GO:0071694	BP	p	maintenance of protein location in extracellular region	0/196	2/11671	1	5	0	1
GO:2000677	BP	p	regulation of transcription regulatory region DNA binding	0/196	1/11671	1	5	0	1
GO:0003222	BP	p	ventricular trabecula myocardium morphogenesis	0/196	3/11671	1	7	0	1
GO:0009190	BP	p	cyclic nucleotide biosynthetic process	0/196	1/11671	1	9	0	1
GO:0060402	BP	p	calcium ion transport into cytosol	0/196	3/11671	1	12	0	1
GO:1902455	BP	p	negative regulation of stem cell population maintenance	0/196	3/11671	1	5	0	1
GO:0010216	BP	p	maintenance of DNA methylation	0/196	4/11671	1	7	0	1
GO:0060045	BP	p	positive regulation of cardiac muscle cell proliferation	0/196	1/11671	1	10	0	1
GO:0061320	BP	p	pericardial nephrocyte differentiation	0/196	7/11671	1	6	0	1
GO:1900126	BP	p	negative regulation of hyaluronan biosynthetic process	0/196	1/11671	1	9	0	1
GO:0042487	BP	p	regulation of odontogenesis of dentin-containing tooth	0/196	2/11671	1	7	0	1
GO:1904211	BP	p	membrane protein proteolysis involved in retrograde protein transport, ER to cytosol	0/196	1/11671	1	7	0	1
GO:1902339	BP	p	positive regulation of apoptotic process involved in morphogenesis	0/196	2/11671	1	9	0	1
GO:1903608	BP	p	protein localization to cytoplasmic stress granule	0/196	2/11671	1	6	0	1
GO:0031214	BP	p	biomineral tissue development	0/196	2/11671	1	4	0	1
GO:0043545	BP	p	molybdopterin cofactor metabolic process	0/196	1/11671	1	5	0	1
GO:0051103	BP	p	DNA ligation involved in DNA repair	0/196	3/11671	1	8	0	1
GO:0032510	BP	p	endosome to lysosome transport via multivesicular body sorting pathway	0/196	4/11671	1	7	0	1
GO:0007495	BP	p	visceral mesoderm-endoderm interaction involved in midgut development	0/196	1/11671	1	4	0	1
GO:0036438	BP	p	maintenance of lens transparency	0/196	4/11671	1	6	0	1
GO:0034080	BP	p	CENP-A containing nucleosome assembly	0/196	2/11671	1	10	0	1
GO:0021707	BP	p	cerebellar granule cell differentiation	0/196	1/11671	1	6	0	1
GO:0044256	BP	p	protein digestion	0/196	1/11671	1	3	0	1
GO:0060760	BP	p	positive regulation of response to cytokine stimulus	0/196	2/11671	1	5	0	1
GO:0034551	BP	p	mitochondrial respiratory chain complex III assembly	0/196	8/11671	1	9	0	1
GO:2000179	BP	p	positive regulation of neural precursor cell proliferation	0/196	5/11671	1	6	0	1
GO:0045969	BP	p	positive regulation of juvenile hormone biosynthetic process	0/196	1/11671	1	9	0	1
GO:0018027	BP	p	peptidyl-lysine dimethylation	0/196	6/11671	1	10	0	1
GO:0046902	BP	p	regulation of mitochondrial membrane permeability	0/196	2/11671	1	7	0	1
GO:0035074	BP	p	pupation	0/196	4/11671	1	2	0	1
GO:0006545	BP	p	glycine biosynthetic process	0/196	3/11671	1	10	0	1
GO:0032000	BP	p	positive regulation of fatty acid beta-oxidation	0/196	1/11671	1	9	0	1
GO:0051966	BP	p	regulation of synaptic transmission, glutamatergic	0/196	7/11671	1	7	0	1
GO:0003376	BP	p	sphingosine-1-phosphate receptor signaling pathway	0/196	1/11671	1	6	0	1
GO:0007509	BP	p	mesoderm migration involved in gastrulation	0/196	10/11671	1	7	0	1
GO:0035235	BP	p	ionotropic glutamate receptor signaling pathway	0/196	9/11671	1	7	0	1
GO:0035002	BP	p	liquid clearance, open tracheal system	0/196	39/11671	1	6	0	1
GO:0034474	BP	p	U2 snRNA 3'-end processing	0/196	13/11671	1	11	0	1
GO:0035199	BP	p	salt aversion	0/196	2/11671	1	3	0	1
GO:2000812	BP	p	regulation of barbed-end actin filament capping	0/196	1/11671	1	11	0	1
GO:0036353	BP	p	histone H2A-K119 monoubiquitination	0/196	5/11671	1	13	0	1
GO:0042732	BP	p	D-xylose metabolic process	0/196	4/11671	1	6	0	1
GO:0006487	BP	p	protein N-linked glycosylation	0/196	34/11671	1	8	0	1
GO:0030208	BP	p	dermatan sulfate biosynthetic process	0/196	1/11671	1	8	0	1
GO:0071928	BP	p	tyramine signaling pathway	0/196	1/11671	1	7	0	1
GO:0070848	BP	p	response to growth factor	0/196	1/11671	1	4	0	1
GO:0051549	BP	p	positive regulation of keratinocyte migration	0/196	2/11671	1	9	0	1
GO:0006694	BP	p	steroid biosynthetic process	0/196	8/11671	1	5	0	1
GO:1900408	BP	p	negative regulation of cellular response to oxidative stress	0/196	1/11671	1	7	0	1
GO:0034101	BP	p	erythrocyte homeostasis	0/196	1/11671	1	6	0	1
GO:0061364	BP	p	apoptotic process involved in luteolysis	0/196	3/11671	1	6	0	1
GO:0035271	BP	p	ring gland development	0/196	3/11671	1	5	0	1
GO:0034244	BP	p	negative regulation of transcription elongation from RNA polymerase II promoter	0/196	9/11671	1	12	0	1
GO:0030047	BP	p	actin modification	0/196	6/11671	1	7	0	1
GO:0140374	BP	p	antiviral innate immune response	0/196	3/11671	1	7	0	1
GO:0006672	BP	p	ceramide metabolic process	0/196	7/11671	1	7	0	1
GO:0040025	BP	p	vulval development	0/196	4/11671	1	5	0	1
GO:0097711	BP	p	ciliary basal body-plasma membrane docking	0/196	5/11671	1	5	0	1
GO:0048515	BP	p	spermatid differentiation	0/196	2/11671	1	4	0	1
GO:0090188	BP	p	negative regulation of pancreatic juice secretion	0/196	4/11671	1	7	0	1
GO:1900246	BP	p	positive regulation of RIG-I signaling pathway	0/196	1/11671	1	9	0	1
GO:0072321	BP	p	chaperone-mediated protein transport	0/196	3/11671	1	8	0	1
GO:0006355	BP	p	regulation of transcription, DNA-templated	4/196	264/11671	1	9	4	1	Eelu|00007287-RA, Eelu|00008240-RA, Eelu|00009599-RA, Eelu|00010159-RA
GO:0033189	BP	p	response to vitamin A	0/196	1/11671	1	7	0	1
GO:0034454	BP	p	microtubule anchoring at centrosome	0/196	5/11671	1	9	0	1
GO:0035813	BP	p	regulation of renal sodium excretion	0/196	3/11671	1	7	0	1
GO:0140052	BP	p	cellular response to oxidised low-density lipoprotein particle stimulus	0/196	2/11671	1	6	0	1
GO:0060485	BP	p	mesenchyme development	0/196	2/11671	1	4	0	1
GO:0019478	BP	p	D-amino acid catabolic process	0/196	1/11671	1	9	0	1
GO:0090494	BP	p	dopamine uptake	0/196	9/11671	1	8	0	1
GO:0036269	BP	p	swimming behavior	0/196	3/11671	1	3	0	1
GO:0033146	BP	p	regulation of intracellular estrogen receptor signaling pathway	0/196	2/11671	1	7	0	1
GO:0098724	BP	p	symmetric stem cell division	0/196	2/11671	1	4	0	1
GO:0048311	BP	p	mitochondrion distribution	0/196	12/11671	1	6	0	1
GO:0010823	BP	p	negative regulation of mitochondrion organization	0/196	1/11671	1	7	0	1
GO:0034110	BP	p	regulation of homotypic cell-cell adhesion	0/196	3/11671	1	6	0	1
GO:0015874	BP	p	norepinephrine transport	0/196	8/11671	1	7	0	1
GO:1900034	BP	p	regulation of cellular response to heat	0/196	11/11671	1	6	0	1
GO:0007458	BP	p	progression of morphogenetic furrow involved in compound eye morphogenesis	0/196	11/11671	1	3	0	1
GO:0008355	BP	p	olfactory learning	0/196	26/11671	1	8	0	1
GO:0008535	BP	p	respiratory chain complex IV assembly	0/196	4/11671	1	8	0	1
GO:0035099	BP	p	hemocyte migration	0/196	9/11671	1	5	0	1
GO:0031649	BP	p	heat generation	0/196	1/11671	1	6	0	1
GO:0048692	BP	p	negative regulation of axon extension involved in regeneration	0/196	1/11671	1	13	0	1
GO:1904059	BP	p	regulation of locomotor rhythm	0/196	4/11671	1	4	0	1
GO:1905751	BP	p	positive regulation of endosome to plasma membrane protein transport	0/196	1/11671	1	9	0	1
GO:0032100	BP	p	positive regulation of appetite	0/196	7/11671	1	9	0	1
GO:0010745	BP	p	negative regulation of macrophage derived foam cell differentiation	0/196	12/11671	1	6	0	1
GO:0008362	BP	p	chitin-based embryonic cuticle biosynthetic process	0/196	3/11671	1	5	0	1
GO:0009946	BP	p	proximal/distal axis specification	0/196	1/11671	1	4	0	1
GO:0050853	BP	p	B cell receptor signaling pathway	0/196	4/11671	1	10	0	1
GO:0046785	BP	p	microtubule polymerization	0/196	9/11671	1	8	0	1
GO:0030199	BP	p	collagen fibril organization	0/196	12/11671	1	6	0	1
GO:0038092	BP	p	nodal signaling pathway	0/196	2/11671	1	9	0	1
GO:0045165	BP	p	cell fate commitment	0/196	23/11671	1	3	0	1
GO:1990456	BP	p	mitochondrion-endoplasmic reticulum membrane tethering	0/196	1/11671	1	5	0	1
GO:0045998	BP	p	positive regulation of ecdysteroid biosynthetic process	0/196	3/11671	1	10	0	1
GO:0006880	BP	p	intracellular sequestering of iron ion	0/196	1/11671	1	6	0	1
GO:0030431	BP	p	sleep	0/196	20/11671	1	2	0	1
GO:0007421	BP	p	stomatogastric nervous system development	0/196	2/11671	1	4	0	1
GO:1903828	BP	p	negative regulation of cellular protein localization	0/196	1/11671	1	6	0	1
GO:0072334	BP	p	UDP-galactose transmembrane transport	0/196	4/11671	1	8	0	1
GO:0030517	BP	p	negative regulation of axon extension	0/196	7/11671	1	11	0	1
GO:2000327	BP	p	positive regulation of nuclear receptor transcription coactivator activity	0/196	2/11671	1	10	0	1
GO:0015937	BP	p	coenzyme A biosynthetic process	0/196	6/11671	1	11	0	1
GO:0043586	BP	p	tongue development	0/196	2/11671	1	5	0	1
GO:0035909	BP	p	aorta morphogenesis	0/196	3/11671	1	6	0	1
GO:0072709	BP	p	cellular response to sorbitol	0/196	1/11671	1	6	0	1
GO:2000627	BP	p	positive regulation of miRNA catabolic process	0/196	1/11671	1	9	0	1
GO:0048916	BP	p	posterior lateral line development	0/196	1/11671	1	5	0	1
GO:0061377	BP	p	mammary gland lobule development	0/196	1/11671	1	3	0	1
GO:0046274	BP	p	lignin catabolic process	0/196	4/11671	1	6	0	1
GO:1901407	BP	p	regulation of phosphorylation of RNA polymerase II C-terminal domain	0/196	1/11671	1	11	0	1
GO:0006501	BP	p	C-terminal protein lipidation	0/196	4/11671	1	9	0	1
GO:0017004	BP	p	cytochrome complex assembly	0/196	1/11671	1	7	0	1
GO:0006654	BP	p	phosphatidic acid biosynthetic process	0/196	28/11671	1	8	0	1
GO:0002526	BP	p	acute inflammatory response	0/196	2/11671	1	5	0	1
GO:0030501	BP	p	positive regulation of bone mineralization	0/196	6/11671	1	7	0	1
GO:0099612	BP	p	protein localization to axon	0/196	4/11671	1	4	0	1
GO:0010952	BP	p	positive regulation of peptidase activity	0/196	1/11671	1	9	0	1
GO:0010956	BP	p	negative regulation of calcidiol 1-monooxygenase activity	0/196	1/11671	1	10	0	1
GO:2000479	BP	p	regulation of cAMP-dependent protein kinase activity	0/196	2/11671	1	11	0	1
GO:0046068	BP	p	cGMP metabolic process	0/196	2/11671	1	10	0	1
GO:0014719	BP	p	skeletal muscle satellite cell activation	0/196	1/11671	1	3	0	1
GO:0048094	BP	p	male pigmentation	0/196	1/11671	1	4	0	1
GO:0008055	BP	p	ocellus pigment biosynthetic process	0/196	1/11671	1	5	0	1
GO:0043048	BP	p	dolichyl monophosphate biosynthetic process	0/196	1/11671	1	7	0	1
GO:0061458	BP	p	reproductive system development	0/196	3/11671	1	4	0	1
GO:0045841	BP	p	negative regulation of mitotic metaphase/anaphase transition	0/196	2/11671	1	11	0	1
GO:0001659	BP	p	temperature homeostasis	0/196	5/11671	1	5	0	1
GO:0099011	BP	p	neuronal dense core vesicle exocytosis	0/196	1/11671	1	10	0	1
GO:0061781	BP	p	mitotic cohesin unloading	0/196	3/11671	1	11	0	1
GO:1903223	BP	p	positive regulation of oxidative stress-induced neuron death	0/196	1/11671	1	9	0	1
GO:0034134	BP	p	toll-like receptor 2 signaling pathway	0/196	1/11671	1	7	0	1
GO:0090164	BP	p	asymmetric Golgi ribbon formation	0/196	1/11671	1	7	0	1
GO:0002793	BP	p	positive regulation of peptide secretion	0/196	1/11671	1	7	0	1
GO:0061744	BP	p	motor behavior	0/196	3/11671	1	2	0	1
GO:2001023	BP	p	regulation of response to drug	0/196	5/11671	1	4	0	1
GO:0043280	BP	p	positive regulation of cysteine-type endopeptidase activity involved in apoptotic process	0/196	10/11671	1	12	0	1
GO:0051354	BP	p	negative regulation of oxidoreductase activity	0/196	3/11671	1	5	0	1
GO:0006437	BP	p	tyrosyl-tRNA aminoacylation	0/196	3/11671	1	11	0	1
GO:0016242	BP	p	negative regulation of macroautophagy	0/196	16/11671	1	8	0	1
GO:0042770	BP	p	signal transduction in response to DNA damage	0/196	2/11671	1	6	0	1
GO:0000098	BP	p	sulfur amino acid catabolic process	0/196	1/11671	1	8	0	1
GO:0030589	BP	p	pseudocleavage involved in syncytial blastoderm formation	0/196	3/11671	1	3	0	1
GO:0042427	BP	p	serotonin biosynthetic process	0/196	2/11671	1	6	0	1
GO:0032288	BP	p	myelin assembly	0/196	3/11671	1	6	0	1
GO:0015918	BP	p	sterol transport	0/196	5/11671	1	6	0	1
GO:0000290	BP	p	deadenylation-dependent decapping of nuclear-transcribed mRNA	0/196	10/11671	1	10	0	1
GO:0071321	BP	p	cellular response to cGMP	0/196	7/11671	1	7	0	1
GO:0016540	BP	p	protein autoprocessing	0/196	12/11671	1	7	0	1
GO:0002262	BP	p	myeloid cell homeostasis	0/196	2/11671	1	5	0	1
GO:0071850	BP	p	mitotic cell cycle arrest	0/196	5/11671	1	7	0	1
GO:0043618	BP	p	regulation of transcription from RNA polymerase II promoter in response to stress	0/196	1/11671	1	11	0	1
GO:0099590	BP	p	neurotransmitter receptor internalization	0/196	1/11671	1	9	0	1
GO:0016125	BP	p	sterol metabolic process	0/196	1/11671	1	5	0	1
GO:0070584	BP	p	mitochondrion morphogenesis	0/196	19/11671	1	6	0	1
GO:0045862	BP	p	positive regulation of proteolysis	0/196	9/11671	1	8	0	1
GO:0019730	BP	p	antimicrobial humoral response	0/196	3/11671	1	5	0	1
GO:0006097	BP	p	glyoxylate cycle	0/196	9/11671	1	8	0	1
GO:0046500	BP	p	S-adenosylmethionine metabolic process	0/196	2/11671	1	5	0	1
GO:0097421	BP	p	liver regeneration	0/196	9/11671	1	6	0	1
GO:0035089	BP	p	establishment of apical/basal cell polarity	0/196	2/11671	1	5	0	1
GO:0090370	BP	p	negative regulation of cholesterol efflux	0/196	3/11671	1	9	0	1
GO:0015808	BP	p	L-alanine transport	0/196	1/11671	1	11	0	1
GO:0001561	BP	p	fatty acid alpha-oxidation	0/196	9/11671	1	9	0	1
GO:0001744	BP	p	optic lobe placode formation	0/196	1/11671	1	4	0	1
GO:0060397	BP	p	growth hormone receptor signaling pathway via JAK-STAT	0/196	1/11671	1	9	0	1
GO:0016544	BP	p	male courtship behavior, tapping to detect pheromone	0/196	2/11671	1	7	0	1
GO:0048854	BP	p	brain morphogenesis	0/196	16/11671	1	4	0	1
GO:0016545	BP	p	male courtship behavior, veined wing vibration	0/196	3/11671	1	8	0	1
GO:0019886	BP	p	antigen processing and presentation of exogenous peptide antigen via MHC class II	0/196	14/11671	1	5	0	1
GO:1903238	BP	p	positive regulation of leukocyte tethering or rolling	0/196	3/11671	1	10	0	1
GO:0071726	BP	p	cellular response to diacyl bacterial lipopeptide	0/196	1/11671	1	8	0	1
GO:0002752	BP	p	cell surface pattern recognition receptor signaling pathway	0/196	5/11671	1	11	0	1
GO:0051754	BP	p	meiotic sister chromatid cohesion, centromeric	0/196	1/11671	1	8	0	1
GO:0007187	BP	p	G protein-coupled receptor signaling pathway, coupled to cyclic nucleotide second messenger	0/196	13/11671	1	6	0	1
GO:0038183	BP	p	bile acid signaling pathway	0/196	6/11671	1	5	0	1
GO:0046882	BP	p	negative regulation of follicle-stimulating hormone secretion	0/196	1/11671	1	10	0	1
GO:0048332	BP	p	mesoderm morphogenesis	0/196	1/11671	1	4	0	1
GO:0090472	BP	p	dibasic protein processing	0/196	1/11671	1	7	0	1
GO:1903181	BP	p	positive regulation of dopamine biosynthetic process	0/196	1/11671	1	9	0	1
GO:1903895	BP	p	negative regulation of IRE1-mediated unfolded protein response	0/196	1/11671	1	9	0	1
GO:0046338	BP	p	phosphatidylethanolamine catabolic process	0/196	2/11671	1	8	0	1
GO:0043484	BP	p	regulation of RNA splicing	0/196	18/11671	1	7	0	1
GO:0010496	BP	p	intercellular transport	0/196	5/11671	1	4	0	1
GO:0022009	BP	p	central nervous system vasculogenesis	0/196	1/11671	1	5	0	1
GO:0033033	BP	p	negative regulation of myeloid cell apoptotic process	0/196	3/11671	1	8	0	1
GO:0010573	BP	p	vascular endothelial growth factor production	0/196	2/11671	1	3	0	1
GO:2000397	BP	p	positive regulation of ubiquitin-dependent endocytosis	0/196	1/11671	1	8	0	1
GO:0031938	BP	p	regulation of chromatin silencing at telomere	0/196	2/11671	1	11	0	1
GO:0060702	BP	p	negative regulation of endoribonuclease activity	0/196	1/11671	1	9	0	1
GO:1902175	BP	p	regulation of oxidative stress-induced intrinsic apoptotic signaling pathway	0/196	1/11671	1	9	0	1
GO:0006626	BP	p	protein targeting to mitochondrion	0/196	15/11671	1	10	0	1
GO:0015886	BP	p	heme transport	0/196	4/11671	1	10	0	1
GO:0035733	BP	p	hepatic stellate cell activation	0/196	1/11671	1	4	0	1
GO:0007620	BP	p	copulation	0/196	5/11671	1	4	0	1
GO:0006427	BP	p	histidyl-tRNA aminoacylation	0/196	1/11671	1	11	0	1
GO:0046326	BP	p	positive regulation of glucose import	0/196	8/11671	1	8	0	1
GO:0031573	BP	p	intra-S DNA damage checkpoint	0/196	8/11671	1	10	0	1
GO:0009566	BP	p	fertilization	0/196	8/11671	1	2	0	1
GO:0008052	BP	p	sensory organ boundary specification	0/196	2/11671	1	5	0	1
GO:0060482	BP	p	lobar bronchus development	0/196	1/11671	1	6	0	1
GO:0071494	BP	p	cellular response to UV-C	0/196	3/11671	1	8	0	1
GO:0032780	BP	p	negative regulation of ATPase activity	0/196	7/11671	1	6	0	1
GO:2000360	BP	p	negative regulation of binding of sperm to zona pellucida	0/196	1/11671	1	6	0	1
GO:0055119	BP	p	relaxation of cardiac muscle	0/196	2/11671	1	5	0	1
GO:0008343	BP	p	adult feeding behavior	0/196	20/11671	1	3	0	1
GO:0001922	BP	p	B-1 B cell homeostasis	0/196	1/11671	1	8	0	1
GO:0120142	BP	p	positive regulation of ecdysone receptor-mediated signaling pathway	0/196	1/11671	1	8	0	1
GO:0048570	BP	p	notochord morphogenesis	0/196	4/11671	1	5	0	1
GO:0034486	BP	p	vacuolar transmembrane transport	0/196	1/11671	1	5	0	1
GO:0009070	BP	p	serine family amino acid biosynthetic process	0/196	1/11671	1	9	0	1
GO:0045199	BP	p	maintenance of epithelial cell apical/basal polarity	0/196	5/11671	1	6	0	1
GO:0061518	BP	p	microglial cell proliferation	0/196	2/11671	1	5	0	1
GO:0017190	BP	p	N-terminal peptidyl-aspartic acid acetylation	0/196	1/11671	1	10	0	1
GO:0042475	BP	p	odontogenesis of dentin-containing tooth	0/196	5/11671	1	5	0	1
GO:0006612	BP	p	protein targeting to membrane	0/196	24/11671	1	10	0	1
GO:2000142	BP	p	regulation of DNA-templated transcription, initiation	0/196	2/11671	1	10	0	1
GO:0045580	BP	p	regulation of T cell differentiation	0/196	1/11671	1	8	0	1
GO:0010040	BP	p	response to iron(II) ion	0/196	1/11671	1	6	0	1
GO:0070633	BP	p	transepithelial transport	0/196	2/11671	1	4	0	1
GO:0009649	BP	p	entrainment of circadian clock	0/196	7/11671	1	4	0	1
GO:0008210	BP	p	estrogen metabolic process	0/196	4/11671	1	6	0	1
GO:0051923	BP	p	sulfation	0/196	1/11671	1	4	0	1
GO:0060379	BP	p	cardiac muscle cell myoblast differentiation	0/196	1/11671	1	6	0	1
GO:0031032	BP	p	actomyosin structure organization	0/196	31/11671	1	7	0	1
GO:0009791	BP	p	post-embryonic development	0/196	17/11671	1	2	0	1
GO:0019082	BP	p	viral protein processing	0/196	1/11671	1	4	0	1
GO:0060857	BP	p	establishment of glial blood-brain barrier	0/196	28/11671	1	5	0	1
GO:0009299	BP	p	mRNA transcription	0/196	3/11671	1	10	0	1
GO:0007530	BP	p	sex determination	0/196	9/11671	1	3	0	1
GO:0042275	BP	p	error-free postreplication DNA repair	0/196	1/11671	1	9	0	1
GO:0030098	BP	p	lymphocyte differentiation	0/196	1/11671	1	5	0	1
GO:0036492	BP	p	eiF2alpha phosphorylation in response to endoplasmic reticulum stress	0/196	4/11671	1	11	0	1
GO:0036011	BP	p	imaginal disc-derived leg segmentation	0/196	7/11671	1	6	0	1
GO:0035293	BP	p	chitin-based larval cuticle pattern formation	0/196	6/11671	1	5	0	1
GO:0050906	BP	p	detection of stimulus involved in sensory perception	0/196	1/11671	1	3	0	1
GO:0061844	BP	p	antimicrobial humoral immune response mediated by antimicrobial peptide	0/196	1/11671	1	6	0	1
GO:2001209	BP	p	positive regulation of transcription elongation from RNA polymerase I promoter	0/196	1/11671	1	12	0	1
GO:0003344	BP	p	pericardium morphogenesis	0/196	3/11671	1	6	0	1
GO:0072340	BP	p	cellular lactam catabolic process	0/196	2/11671	1	6	0	1
GO:0071310	BP	p	cellular response to organic substance	0/196	2/11671	1	4	0	1
GO:0008293	BP	p	torso signaling pathway	0/196	11/11671	1	8	0	1
GO:0015760	BP	p	glucose-6-phosphate transport	0/196	1/11671	1	7	0	1
GO:0032682	BP	p	negative regulation of chemokine production	0/196	1/11671	1	6	0	1
GO:0006575	BP	p	cellular modified amino acid metabolic process	0/196	1/11671	1	4	0	1
GO:0031663	BP	p	lipopolysaccharide-mediated signaling pathway	0/196	2/11671	1	6	0	1
GO:2001165	BP	p	positive regulation of phosphorylation of RNA polymerase II C-terminal domain serine 2 residues	0/196	2/11671	1	13	0	1
GO:0014029	BP	p	neural crest formation	0/196	3/11671	1	6	0	1
GO:0035320	BP	p	imaginal disc-derived wing hair site selection	0/196	1/11671	1	6	0	1
GO:0032224	BP	p	positive regulation of synaptic transmission, cholinergic	0/196	8/11671	1	8	0	1
GO:0018057	BP	p	peptidyl-lysine oxidation	0/196	1/11671	1	9	0	1
GO:0072137	BP	p	condensed mesenchymal cell proliferation	0/196	1/11671	1	4	0	1
GO:0046368	BP	p	GDP-L-fucose metabolic process	0/196	5/11671	1	7	0	1
GO:0030855	BP	p	epithelial cell differentiation	0/196	21/11671	1	4	0	1
GO:0060903	BP	p	positive regulation of meiosis I	0/196	1/11671	1	9	0	1
GO:1903220	BP	p	positive regulation of malate dehydrogenase (decarboxylating) (NADP+) activity	0/196	5/11671	1	6	0	1
GO:0045956	BP	p	positive regulation of calcium ion-dependent exocytosis	0/196	6/11671	1	10	0	1
GO:0009154	BP	p	purine ribonucleotide catabolic process	0/196	2/11671	1	10	0	1
GO:0019348	BP	p	dolichol metabolic process	0/196	1/11671	1	7	0	1
GO:0018002	BP	p	N-terminal peptidyl-glutamic acid acetylation	0/196	2/11671	1	10	0	1
GO:0007500	BP	p	mesodermal cell fate determination	0/196	3/11671	1	4	0	1
GO:0042670	BP	p	retinal cone cell differentiation	0/196	1/11671	1	8	0	1
GO:0002537	BP	p	nitric oxide production involved in inflammatory response	0/196	3/11671	1	3	0	1
GO:0071033	BP	p	nuclear retention of pre-mRNA at the site of transcription	0/196	1/11671	1	5	0	1
GO:1990034	BP	p	calcium ion export across plasma membrane	0/196	2/11671	1	10	0	1
GO:0071930	BP	p	negative regulation of transcription involved in G1/S transition of mitotic cell cycle	0/196	1/11671	1	11	0	1
GO:0060404	BP	p	axonemal microtubule depolymerization	0/196	1/11671	1	10	0	1
GO:0014829	BP	p	vascular smooth muscle contraction	0/196	1/11671	1	9	0	1
GO:0010818	BP	p	T cell chemotaxis	0/196	1/11671	1	8	0	1
GO:0010324	BP	p	membrane invagination	0/196	3/11671	1	5	0	1
GO:0048645	BP	p	animal organ formation	0/196	1/11671	1	3	0	1
GO:0006958	BP	p	complement activation, classical pathway	0/196	1/11671	1	8	0	1
GO:0035096	BP	p	larval midgut cell programmed cell death	0/196	9/11671	1	5	0	1
GO:0030033	BP	p	microvillus assembly	0/196	4/11671	1	7	0	1
GO:1990182	BP	p	exosomal secretion	0/196	3/11671	1	7	0	1
GO:0140206	BP	p	dipeptide import across plasma membrane	0/196	1/11671	1	10	0	1
GO:0044314	BP	p	protein K27-linked ubiquitination	0/196	1/11671	1	11	0	1
GO:0015878	BP	p	biotin transport	0/196	1/11671	1	9	0	1
GO:0003413	BP	p	chondrocyte differentiation involved in endochondral bone morphogenesis	0/196	1/11671	1	5	0	1
GO:0016560	BP	p	protein import into peroxisome matrix, docking	0/196	3/11671	1	4	0	1
GO:0009072	BP	p	aromatic amino acid family metabolic process	0/196	1/11671	1	7	0	1
GO:0035583	BP	p	sequestering of TGFbeta in extracellular matrix	0/196	2/11671	1	9	0	1
GO:0043584	BP	p	nose development	0/196	1/11671	1	5	0	1
GO:0097327	BP	p	response to antineoplastic agent	0/196	3/11671	1	4	0	1
GO:0022008	BP	p	neurogenesis	0/196	28/11671	1	4	0	1
GO:0042509	BP	p	regulation of tyrosine phosphorylation of STAT protein	0/196	2/11671	1	10	0	1
GO:0006595	BP	p	polyamine metabolic process	0/196	1/11671	1	7	0	1
GO:0043615	BP	p	astrocyte cell migration	0/196	7/11671	1	6	0	1
GO:0043032	BP	p	positive regulation of macrophage activation	0/196	2/11671	1	7	0	1
GO:0048546	BP	p	digestive tract morphogenesis	0/196	2/11671	1	4	0	1
GO:0090045	BP	p	positive regulation of deacetylase activity	0/196	1/11671	1	6	0	1
GO:1901896	BP	p	positive regulation of ATPase-coupled calcium transmembrane transporter activity	0/196	3/11671	1	11	0	1
GO:0046060	BP	p	dATP metabolic process	0/196	3/11671	1	11	0	1
GO:0046664	BP	p	dorsal closure, amnioserosa morphology change	0/196	19/11671	1	4	0	1
GO:1990700	BP	p	nucleolar chromatin organization	0/196	2/11671	1	4	0	1
GO:0006083	BP	p	acetate metabolic process	0/196	1/11671	1	7	0	1
GO:0014835	BP	p	myoblast differentiation involved in skeletal muscle regeneration	0/196	1/11671	1	5	0	1
GO:1905165	BP	p	regulation of lysosomal protein catabolic process	0/196	1/11671	1	9	0	1
GO:0061072	BP	p	iris morphogenesis	0/196	3/11671	1	3	0	1
GO:0006820	BP	p	anion transport	0/196	30/11671	1	5	0	1
GO:0042701	BP	p	progesterone secretion	0/196	1/11671	1	10	0	1
GO:0062003	BP	p	negative regulation of all-trans-retinyl-ester hydrolase, 11-cis retinol forming activity	0/196	2/11671	1	8	0	1
GO:0043630	BP	p	ncRNA polyadenylation involved in polyadenylation-dependent ncRNA catabolic process	0/196	2/11671	1	9	0	1
GO:1990680	BP	p	response to melanocyte-stimulating hormone	0/196	2/11671	1	7	0	1
GO:1990697	BP	p	protein depalmitoleylation	0/196	1/11671	1	8	0	1
GO:0032796	BP	p	uropod organization	0/196	1/11671	1	6	0	1
GO:0010940	BP	p	positive regulation of necrotic cell death	0/196	3/11671	1	6	0	1
GO:0097435	BP	p	supramolecular fiber organization	0/196	6/11671	1	4	0	1
GO:1905719	BP	p	protein localization to perinuclear region of cytoplasm	0/196	1/11671	1	4	0	1
GO:0046673	BP	p	negative regulation of compound eye retinal cell programmed cell death	0/196	4/11671	1	8	0	1
GO:0006271	BP	p	DNA strand elongation involved in DNA replication	0/196	9/11671	1	8	0	1
GO:1901142	BP	p	insulin metabolic process	0/196	3/11671	1	5	0	1
GO:0010603	BP	p	regulation of cytoplasmic mRNA processing body assembly	0/196	1/11671	1	7	0	1
GO:0048853	BP	p	forebrain morphogenesis	0/196	6/11671	1	3	0	1
GO:0048729	BP	p	tissue morphogenesis	0/196	2/11671	1	3	0	1
GO:0035928	BP	p	rRNA import into mitochondrion	0/196	2/11671	1	9	0	1
GO:0048802	BP	p	notum morphogenesis	0/196	1/11671	1	4	0	1
GO:0033028	BP	p	myeloid cell apoptotic process	0/196	1/11671	1	5	0	1
[truncated: 5,984 more rows]

## Sheet: Table S9
Table S8. Go terms of positively selected genes in E. elutella.
[truncated: 7,905 more rows]
